# Supplementary material for: miR-1, miR-133a, miR-29b and skeletal muscle fibrosis in chronic limb-threatening ischaemia
Source: Sci Rep. 2024 Nov 26;14:29393. doi: 10.1038/s41598-024-76415-9 (PMC11599917; doi:10.1038/s41598-024-76415-9)
Supplement: Supplementary file 1 — Supplementary Material 1 [file 41598_2024_76415_MOESM1_ESM.xlsx]

## Sheet: Information
Sheet	Information
1	CLTI vs HA upregulated DEGs MIENTURNET enrichment results (miRTarBase)
2	CLTI vs HA upregulated DEGs MIENTURNET network (miRTarBase)
3	CLTI vs HA upregulated DEGs MIENTURNET network properties (miRTarBase)
4	CLTI vs HA upregulated DEGs MIENTURNET miRNA-Target table (miRTarBase)
5	CLTI vs HA upregulated DEGs miR-1, miR-133a, miR-29b targets subnetwork (miRTarBase)
6	CLTI vs IC upregulated DEGs MIENTURNET enrichment results (miRTarBase)
7	CLTI vs IC upregulated DEGs MIENTURNET network (miRTarBase)
8	CLTI vs IC upregulated DEGs MIENTURNET network properties (miRTarBase)
9	CLTI vs IC upregulated DEGs MIENTURNET miRNA-Target table (miRTarBase)
10	IC vs HA upregulated DEGs MIENTURNET enrichment results (miRTarBase)
11	CLTI vs IC downregulated DEGs MIENTURNET enrichment results (miRTarBase)
12	CLTI vs HA downregulated DEGs MIENTURNET enrichment results (miRTarBase)
13	IC vs HA downregulated DEGs MIENTURNET enrichment results (miRTarBase)
CLTI:	Critical Limb Treating Ischaemia
IC:	Intermittent Claudication
HA:	non-PAD 'healthy adult' controls

## Sheet: 1. CLTIvsHA UP Enrich. Results
Mienturnet Enrichment results miRTarBase
microRNA	p-value	FDR	Odd ratio	Number of interactions	Target Gene 1	Target Gene 2	Target Gene 3	Target Gene 4	Target Gene 5	Target Gene 6	Target Gene 7	Target Gene 8	Target Gene 9	Target Gene 10	Target Gene 11	Target Gene 12	Target Gene 13	Target Gene 14	Target Gene 15	Target Gene 16	Target Gene 17	Target Gene 18	Target Gene 19	Target Gene 20	Target Gene 21	Target Gene 22	Target Gene 23	Target Gene 24	Target Gene 25	Target Gene 26	Target Gene 27	Target Gene 28	Target Gene 29	Target Gene 30	Target Gene 31	Target Gene 32	Target Gene 33	Target Gene 34	Target Gene 35	Target Gene 36	Target Gene 37	Target Gene 38	Target Gene 39	Target Gene 40	Target Gene 41	Target Gene 42	Target Gene 43	Target Gene 44	Target Gene 45
hsa-miR-124-3p	2.41872e-11	6.19193e-08	0.683439	261	EFNB1	ELOVL5	CEBPA	CDC14B	ARPC1B	LMNB1	ELF4	CDCA7	OSBPL8	CYP1B1	CHSY1	NEK6	RASSF5	TNFRSF21	APEX2	SLC30A7	PTBP1	AHR	PLP2	F11R	SERP1	TLN1	ELOVL1	IQGAP1	TTC7A	LRRC1	SNAI2	PLOD3	SHC3	LITAF	ZFP36L2	CAPRIN2	NID1	RHOG	ELK3	CCL2	VIM	OAF	TMEM263	SLC50A1	GCA	SMCO4	ASPRV1	RBM47	DRAM1
hsa-miR-29b-3p	1.99136e-07	0.000254894	0.518944	62	TGFB3	COL4A2	COL1A1	DNMT3B	DNMT1	S100B	GRN	COL3A1	COL4A1	MMP2	BBC3	ADAM12	NID1	TGFB2	TGFB1	BMP1	PTEN	PIK3CG	DUSP2	FOS	IMPDH1	LRP10	KIAA1671	SMARCC1	MKI67	COL7A1	SOX12	TGIF2	SERPINH1	NOTCH2	INSIG1	TET3	CRYBG1	COL5A2	SPARC	FBN1	LOX	DSC2	PDGFRA	PDGFC	LOXL4	LOXL2	ANGPTL4	TRAM2	P3H1
hsa-miR-335-5p	9.35105e-07	0.000797956	0.811631	399	TNC	MERTK	SOX4	RUNX2	HMBOX1	TGFBR2	LRRC4	IDUA	WNT9A	NGFR	UGDH	ORAI3	SERPINA3	SEC24D	ARHGEF28	SERPINA1	CD14	FBXL8	CCNG2	C7orf31	VAT1	SLFN5	TSPYL2	PNPLA3	CRISPLD2	SLC12A7	RHOB	ALDOC	KLF4	CFP	NEFM	HYOU1	C11orf52	RRBP1	TUSC5	MEIS3	FOXO1	CXCL9	MMP14	ITGB2	CSF1	PCDHB10	OSMR	MANBA	LEPR
hsa-miR-1-3p	1.01616e-05	0.00650341	0.723155	157	CEBPA	FOXP1	UNC93B1	THBS1	SLC25A22	SLC25A1	SH3BGRL3	PTPRF	HACD2	PTMA	PTBP1	PPIB	NOTCH2	MTHFD2	MOV10	LRP1	ITGB4	EHMT2	CTSC	CORO1C	ANXA2	ANPEP	AGRN	IGF1	SH3PXD2B	GJA1	SH2D4A	BLCAP	SHTN1	EML4	PGM2	CHSY1	TDP1	PREX1	PDCD4	CHST11	RABGAP1L	SLC16A9	SERP1	UST	MMD	G6PD	PNP	RBM47	KIF2A
hsa-miR-133a-3p	1.54267e-05	0.00789847	0.474968	34	KCNQ1	FSCN1	PNP	FBN1	PRELID1	CNN2	ARPC5	FTL	PIK3R2	COL1A1	NR4A2	MMP14	ANXA2	BCL3	SESN2	EFHD2	CDKN1A	SESN3	THBS2	CDK5R1	ATP13A3	PTMA	NCDN	CCDC39	ALDOC	FOSL2	SERPINH1	APOL6	NFAM1	IGF1	SOX4	NGFR	FAM213B	POU2F2
hsa-miR-7110-5p	0.000109233	0.0466062	0.524795	35	BCL3	CDKN1A	ZNF467	SAA1	CXCL16	IGFBP4	TP53	RREB1	RAB15	NGFR	KLF16	IL2RB	CCDC6	CALR	STMN3	UNC5B	PPM1F	KCNE3	RUNX3	PTPRF	ARHGDIA	ARL4C	CD276	COL1A1	EFNB1	FBXL19	GALNT10	IER2	NLE1	SH3BP1	TFAP4	RHOB	TLN1	ERBB3	MYO5A
[truncated: 354 more columns]

## Sheet: 2. CLTIvsHA Network
Network miRTarBase
microRNA	microRNA Target Gene
hsa-miR-124-3p	EFNB1
hsa-miR-29b-3p	TGFB3
hsa-miR-335-5p	TNC
hsa-miR-1-3p	CEBPA
hsa-miR-133a-3p	KCNQ1
hsa-miR-7110-5p	BCL3
hsa-miR-124-3p	ELOVL5
hsa-miR-29b-3p	COL4A2
hsa-miR-335-5p	MERTK
hsa-miR-1-3p	FOXP1
hsa-miR-133a-3p	FSCN1
hsa-miR-7110-5p	CDKN1A
hsa-miR-124-3p	CEBPA
hsa-miR-29b-3p	COL1A1
hsa-miR-335-5p	SOX4
hsa-miR-1-3p	UNC93B1
hsa-miR-133a-3p	PNP
hsa-miR-7110-5p	ZNF467
hsa-miR-124-3p	CDC14B
hsa-miR-29b-3p	DNMT3B
hsa-miR-335-5p	RUNX2
hsa-miR-1-3p	THBS1
hsa-miR-133a-3p	FBN1
hsa-miR-7110-5p	SAA1
hsa-miR-124-3p	ARPC1B
hsa-miR-29b-3p	DNMT1
hsa-miR-335-5p	HMBOX1
hsa-miR-1-3p	SLC25A22
hsa-miR-133a-3p	PRELID1
hsa-miR-7110-5p	CXCL16
hsa-miR-124-3p	LMNB1
hsa-miR-29b-3p	S100B
hsa-miR-335-5p	TGFBR2
hsa-miR-1-3p	SLC25A1
hsa-miR-133a-3p	CNN2
hsa-miR-7110-5p	IGFBP4
hsa-miR-124-3p	ELF4
hsa-miR-29b-3p	GRN
hsa-miR-335-5p	LRRC4
hsa-miR-1-3p	SH3BGRL3
hsa-miR-133a-3p	ARPC5
hsa-miR-7110-5p	TP53
hsa-miR-124-3p	CDCA7
hsa-miR-29b-3p	COL3A1
hsa-miR-335-5p	IDUA
hsa-miR-1-3p	PTPRF
hsa-miR-133a-3p	FTL
hsa-miR-7110-5p	RREB1
hsa-miR-124-3p	OSBPL8
hsa-miR-29b-3p	COL4A1
hsa-miR-335-5p	WNT9A
hsa-miR-1-3p	HACD2
hsa-miR-133a-3p	PIK3R2
hsa-miR-7110-5p	RAB15
hsa-miR-124-3p	CYP1B1
hsa-miR-29b-3p	MMP2
hsa-miR-335-5p	NGFR
hsa-miR-1-3p	PTMA
hsa-miR-133a-3p	COL1A1
hsa-miR-7110-5p	NGFR
hsa-miR-124-3p	CHSY1
hsa-miR-29b-3p	BBC3
hsa-miR-335-5p	UGDH
hsa-miR-1-3p	PTBP1
hsa-miR-133a-3p	NR4A2
hsa-miR-7110-5p	KLF16
hsa-miR-124-3p	NEK6
hsa-miR-29b-3p	ADAM12
hsa-miR-335-5p	ORAI3
hsa-miR-1-3p	PPIB
hsa-miR-133a-3p	MMP14
hsa-miR-7110-5p	IL2RB
hsa-miR-124-3p	RASSF5
hsa-miR-29b-3p	NID1
hsa-miR-335-5p	SERPINA3
hsa-miR-1-3p	NOTCH2
hsa-miR-133a-3p	ANXA2
hsa-miR-7110-5p	CCDC6
hsa-miR-124-3p	TNFRSF21
hsa-miR-29b-3p	TGFB2
hsa-miR-335-5p	SEC24D
hsa-miR-1-3p	MTHFD2
hsa-miR-133a-3p	BCL3
hsa-miR-7110-5p	CALR
hsa-miR-124-3p	APEX2
hsa-miR-29b-3p	TGFB1
hsa-miR-335-5p	ARHGEF28
hsa-miR-1-3p	MOV10
hsa-miR-133a-3p	SESN2
hsa-miR-7110-5p	STMN3
hsa-miR-124-3p	SLC30A7
hsa-miR-29b-3p	BMP1
hsa-miR-335-5p	SERPINA1
hsa-miR-1-3p	LRP1
hsa-miR-133a-3p	EFHD2
hsa-miR-7110-5p	UNC5B
hsa-miR-124-3p	PTBP1
hsa-miR-29b-3p	PTEN
hsa-miR-335-5p	CD14
hsa-miR-1-3p	ITGB4
hsa-miR-133a-3p	CDKN1A
hsa-miR-7110-5p	PPM1F
hsa-miR-124-3p	AHR
hsa-miR-29b-3p	PIK3CG
hsa-miR-335-5p	FBXL8
hsa-miR-1-3p	EHMT2
hsa-miR-133a-3p	SESN3
hsa-miR-7110-5p	KCNE3
hsa-miR-124-3p	PLP2
hsa-miR-29b-3p	DUSP2
hsa-miR-335-5p	CCNG2
hsa-miR-1-3p	CTSC
hsa-miR-133a-3p	THBS2
hsa-miR-7110-5p	RUNX3
hsa-miR-124-3p	F11R
hsa-miR-29b-3p	FOS
hsa-miR-335-5p	C7orf31
hsa-miR-1-3p	CORO1C
hsa-miR-133a-3p	CDK5R1
hsa-miR-7110-5p	PTPRF
hsa-miR-124-3p	SERP1
hsa-miR-29b-3p	IMPDH1
hsa-miR-335-5p	VAT1
hsa-miR-1-3p	ANXA2
hsa-miR-133a-3p	ATP13A3
hsa-miR-7110-5p	ARHGDIA
hsa-miR-124-3p	TLN1
hsa-miR-29b-3p	LRP10
hsa-miR-335-5p	SLFN5
hsa-miR-1-3p	ANPEP
hsa-miR-133a-3p	PTMA
hsa-miR-7110-5p	ARL4C
hsa-miR-124-3p	ELOVL1
hsa-miR-29b-3p	KIAA1671
hsa-miR-335-5p	TSPYL2
hsa-miR-1-3p	AGRN
hsa-miR-133a-3p	NCDN
hsa-miR-7110-5p	CD276
hsa-miR-124-3p	IQGAP1
hsa-miR-29b-3p	SMARCC1
hsa-miR-335-5p	PNPLA3
hsa-miR-1-3p	IGF1
hsa-miR-133a-3p	CCDC39
hsa-miR-7110-5p	COL1A1
hsa-miR-124-3p	TTC7A
hsa-miR-29b-3p	MKI67
hsa-miR-335-5p	CRISPLD2
hsa-miR-1-3p	SH3PXD2B
hsa-miR-133a-3p	ALDOC
hsa-miR-7110-5p	EFNB1
hsa-miR-124-3p	LRRC1
hsa-miR-29b-3p	COL7A1
hsa-miR-335-5p	SLC12A7
hsa-miR-1-3p	GJA1
hsa-miR-133a-3p	FOSL2
hsa-miR-7110-5p	FBXL19
hsa-miR-124-3p	SNAI2
hsa-miR-29b-3p	SOX12
hsa-miR-335-5p	RHOB
hsa-miR-1-3p	SH2D4A
hsa-miR-133a-3p	SERPINH1
hsa-miR-7110-5p	GALNT10
hsa-miR-124-3p	PLOD3
hsa-miR-29b-3p	TGIF2
hsa-miR-335-5p	ALDOC
hsa-miR-1-3p	BLCAP
hsa-miR-133a-3p	APOL6
hsa-miR-7110-5p	IER2
hsa-miR-124-3p	SHC3
hsa-miR-29b-3p	SERPINH1
hsa-miR-335-5p	KLF4
hsa-miR-1-3p	SHTN1
hsa-miR-133a-3p	NFAM1
hsa-miR-7110-5p	NLE1
hsa-miR-124-3p	LITAF
hsa-miR-29b-3p	NOTCH2
hsa-miR-335-5p	CFP
hsa-miR-1-3p	EML4
hsa-miR-133a-3p	IGF1
hsa-miR-7110-5p	SH3BP1
hsa-miR-124-3p	ZFP36L2
hsa-miR-29b-3p	INSIG1
hsa-miR-335-5p	NEFM
hsa-miR-1-3p	PGM2
hsa-miR-133a-3p	SOX4
hsa-miR-7110-5p	TFAP4
hsa-miR-124-3p	CAPRIN2
hsa-miR-29b-3p	TET3
hsa-miR-335-5p	HYOU1
hsa-miR-1-3p	CHSY1
hsa-miR-133a-3p	NGFR
hsa-miR-7110-5p	RHOB
hsa-miR-124-3p	NID1
hsa-miR-29b-3p	CRYBG1
hsa-miR-335-5p	C11orf52
hsa-miR-1-3p	TDP1
hsa-miR-133a-3p	FAM213B
hsa-miR-7110-5p	TLN1
hsa-miR-124-3p	RHOG
hsa-miR-29b-3p	COL5A2
hsa-miR-335-5p	RRBP1
hsa-miR-1-3p	PREX1
hsa-miR-133a-3p	POU2F2
hsa-miR-7110-5p	ERBB3
hsa-miR-124-3p	ELK3
hsa-miR-29b-3p	SPARC
hsa-miR-335-5p	TUSC5
hsa-miR-1-3p	PDCD4
hsa-miR-7110-5p	MYO5A
hsa-miR-124-3p	CCL2
hsa-miR-29b-3p	FBN1
hsa-miR-335-5p	MEIS3
hsa-miR-1-3p	CHST11
hsa-miR-124-3p	VIM
hsa-miR-29b-3p	LOX
hsa-miR-335-5p	FOXO1
hsa-miR-1-3p	RABGAP1L
hsa-miR-124-3p	OAF
hsa-miR-29b-3p	DSC2
hsa-miR-335-5p	CXCL9
hsa-miR-1-3p	SLC16A9
hsa-miR-124-3p	TMEM263
hsa-miR-29b-3p	PDGFRA
hsa-miR-335-5p	MMP14
hsa-miR-1-3p	SERP1
hsa-miR-124-3p	SLC50A1
hsa-miR-29b-3p	PDGFC
hsa-miR-335-5p	ITGB2
hsa-miR-1-3p	UST
hsa-miR-124-3p	GCA
hsa-miR-29b-3p	LOXL4
hsa-miR-335-5p	CSF1
hsa-miR-1-3p	MMD
hsa-miR-124-3p	SMCO4
hsa-miR-29b-3p	LOXL2
hsa-miR-335-5p	PCDHB10
hsa-miR-1-3p	G6PD
hsa-miR-124-3p	ASPRV1
hsa-miR-29b-3p	ANGPTL4
hsa-miR-335-5p	OSMR
hsa-miR-1-3p	PNP
hsa-miR-124-3p	RBM47
hsa-miR-29b-3p	TRAM2
hsa-miR-335-5p	MANBA
hsa-miR-1-3p	RBM47
hsa-miR-124-3p	DRAM1
hsa-miR-29b-3p	P3H1
hsa-miR-335-5p	LEPR
hsa-miR-1-3p	KIF2A
hsa-miR-124-3p	NECAP2
hsa-miR-29b-3p	C1QTNF6
hsa-miR-335-5p	STAT6
hsa-miR-1-3p	PIM1
hsa-miR-124-3p	TSKU
hsa-miR-29b-3p	FSCN1
hsa-miR-335-5p	PCDHGC5
hsa-miR-1-3p	PAX3
hsa-miR-124-3p	FAM129B
hsa-miR-29b-3p	GLDN
hsa-miR-335-5p	MAN1A1
hsa-miR-1-3p	TSPAN4
hsa-miR-124-3p	NFKBIZ
hsa-miR-29b-3p	MDM2
hsa-miR-335-5p	RARRES2
hsa-miR-1-3p	TWF1
hsa-miR-124-3p	IL6R
hsa-miR-29b-3p	CASP8
hsa-miR-335-5p	PTAFR
hsa-miR-1-3p	RRBP1
hsa-miR-124-3p	LRRC4
hsa-miR-29b-3p	FJX1
hsa-miR-335-5p	KIRREL1
hsa-miR-1-3p	FN1
hsa-miR-124-3p	ARMCX2
hsa-miR-29b-3p	ENPP2
hsa-miR-335-5p	LRRK2
hsa-miR-1-3p	SNAI2
hsa-miR-124-3p	TRIM38
hsa-miR-29b-3p	C21orf91
hsa-miR-335-5p	MAML2
hsa-miR-1-3p	CD44
hsa-miR-124-3p	MVP
hsa-miR-29b-3p	WWTR1
hsa-miR-335-5p	ACACA
hsa-miR-1-3p	RCC2
hsa-miR-124-3p	SEC24D
hsa-miR-29b-3p	CBX6
hsa-miR-335-5p	DUSP5
hsa-miR-1-3p	CRELD2
hsa-miR-124-3p	HLA-A
hsa-miR-29b-3p	CBX2
hsa-miR-335-5p	FGD2
hsa-miR-1-3p	AGTRAP
hsa-miR-124-3p	ADPRH
hsa-miR-29b-3p	TNFAIP3
hsa-miR-335-5p	MAP3K8
hsa-miR-1-3p	FANCI
hsa-miR-124-3p	WISP2
hsa-miR-29b-3p	COL5A1
hsa-miR-335-5p	ATG16L2
hsa-miR-1-3p	SLC39A14
hsa-miR-124-3p	DSEL
hsa-miR-29b-3p	COL6A3
hsa-miR-335-5p	SESN3
hsa-miR-1-3p	H1FX
hsa-miR-124-3p	STK36
hsa-miR-29b-3p	THBS2
hsa-miR-335-5p	SLC29A3
hsa-miR-1-3p	ATL3
hsa-miR-124-3p	SBNO2
hsa-miR-29b-3p	MYC
hsa-miR-335-5p	VMO1
hsa-miR-1-3p	RAP1B
hsa-miR-124-3p	PRRX1
hsa-miR-29b-3p	CD276
hsa-miR-335-5p	ANTXR2
hsa-miR-1-3p	PGD
hsa-miR-124-3p	ARHGAP28
hsa-miR-335-5p	MMRN1
hsa-miR-1-3p	PCDH7
hsa-miR-124-3p	COL4A1
hsa-miR-335-5p	RNASE4
hsa-miR-1-3p	CCDC88C
hsa-miR-124-3p	COLGALT1
hsa-miR-335-5p	TFE3
hsa-miR-1-3p	UNC13D
hsa-miR-124-3p	DYNC2H1
hsa-miR-335-5p	SFRP1
hsa-miR-1-3p	DTX1
hsa-miR-124-3p	SERPINE1
hsa-miR-335-5p	SH3BP1
hsa-miR-1-3p	P3H3
hsa-miR-124-3p	SLC43A3
hsa-miR-335-5p	P3H3
hsa-miR-1-3p	CALR
hsa-miR-124-3p	CALCRL
hsa-miR-335-5p	KLRK1
hsa-miR-1-3p	MCAM
hsa-miR-124-3p	CHRDL1
hsa-miR-335-5p	FAM102A
hsa-miR-1-3p	VMP1
hsa-miR-124-3p	MVK
hsa-miR-335-5p	CDK20
hsa-miR-1-3p	FAM102A
hsa-miR-124-3p	INF2
hsa-miR-335-5p	NLRC4
hsa-miR-1-3p	PXDN
hsa-miR-124-3p	PPP2R1B
hsa-miR-335-5p	SEMA4D
hsa-miR-1-3p	NAT14
hsa-miR-124-3p	CYBRD1
hsa-miR-335-5p	FOLR2
hsa-miR-1-3p	EXOC2
hsa-miR-124-3p	CPNE8
hsa-miR-335-5p	IRAK2
hsa-miR-1-3p	OSBPL10
hsa-miR-124-3p	KLF6
hsa-miR-335-5p	ATP8B2
hsa-miR-1-3p	MKI67
hsa-miR-124-3p	PI4K2B
hsa-miR-335-5p	LGALS9
hsa-miR-1-3p	PPARG
hsa-miR-124-3p	KLF4
hsa-miR-335-5p	APOL2
hsa-miR-1-3p	TNKS1BP1
hsa-miR-124-3p	RAB27A
hsa-miR-335-5p	CDKN1A
hsa-miR-1-3p	CD109
hsa-miR-124-3p	RCC2
hsa-miR-335-5p	SLC9A7
hsa-miR-1-3p	DHRS1
hsa-miR-124-3p	TSEN54
hsa-miR-335-5p	DMPK
hsa-miR-1-3p	CCL14
hsa-miR-124-3p	SPHK1
hsa-miR-335-5p	CNTNAP3
hsa-miR-1-3p	HMOX1
hsa-miR-124-3p	PRKCB
hsa-miR-335-5p	RGS16
hsa-miR-1-3p	HSP90B1
hsa-miR-124-3p	ROM1
hsa-miR-335-5p	PLCE1
hsa-miR-1-3p	EMP3
hsa-miR-124-3p	CMTM7
hsa-miR-335-5p	CCDC88C
hsa-miR-1-3p	NR5A2
hsa-miR-124-3p	GPM6B
hsa-miR-335-5p	ABCA5
hsa-miR-1-3p	ADAM12
hsa-miR-124-3p	CALR
hsa-miR-335-5p	IGSF10
hsa-miR-1-3p	SUSD1
hsa-miR-124-3p	TNFRSF12A
hsa-miR-335-5p	RALGDS
hsa-miR-1-3p	SMARCC1
hsa-miR-124-3p	CSPG4
hsa-miR-335-5p	ETV5
hsa-miR-1-3p	NXT2
hsa-miR-124-3p	CDC42EP3
hsa-miR-335-5p	SCNN1D
hsa-miR-1-3p	ACTN1
hsa-miR-124-3p	TPP1
hsa-miR-335-5p	UNC13D
hsa-miR-1-3p	PDIA3
hsa-miR-124-3p	ATP8B2
hsa-miR-335-5p	SLC6A9
hsa-miR-1-3p	FBN1
hsa-miR-124-3p	GFPT2
hsa-miR-335-5p	SCD
hsa-miR-1-3p	NCS1
hsa-miR-124-3p	IGFBP3
hsa-miR-335-5p	DTX1
hsa-miR-1-3p	MAN1B1
hsa-miR-124-3p	MAP3K8
hsa-miR-335-5p	NR1D1
hsa-miR-1-3p	MFSD10
hsa-miR-124-3p	MCAM
hsa-miR-335-5p	NCF4
hsa-miR-1-3p	PHLDB2
hsa-miR-124-3p	PYCARD
hsa-miR-335-5p	C6orf132
hsa-miR-1-3p	RASSF5
hsa-miR-124-3p	DENND2D
hsa-miR-335-5p	PRICKLE2
hsa-miR-1-3p	PARVA
hsa-miR-124-3p	PTGES
hsa-miR-335-5p	TGFB2
hsa-miR-1-3p	MARCKS
hsa-miR-124-3p	SAMD10
hsa-miR-335-5p	CCPG1
hsa-miR-1-3p	FNDC3B
hsa-miR-124-3p	PDGFC
hsa-miR-335-5p	FCGRT
hsa-miR-1-3p	ANGPTL4
hsa-miR-124-3p	FNDC4
hsa-miR-335-5p	PTGES
hsa-miR-1-3p	ETNK1
hsa-miR-124-3p	ANKRD36B
hsa-miR-335-5p	PLSCR4
hsa-miR-1-3p	ACTC1
hsa-miR-124-3p	LOXL1
hsa-miR-335-5p	SELPLG
hsa-miR-1-3p	PLCB3
hsa-miR-124-3p	RAB3IL1
hsa-miR-335-5p	ABCA7
hsa-miR-1-3p	LCP1
hsa-miR-124-3p	ANGPTL7
hsa-miR-335-5p	RHBDF2
hsa-miR-1-3p	POLD1
hsa-miR-124-3p	UNC5B
hsa-miR-335-5p	LOXL1
hsa-miR-1-3p	RPP40
hsa-miR-124-3p	MDK
hsa-miR-335-5p	REPS2
hsa-miR-1-3p	S100A11
hsa-miR-124-3p	PLSCR4
hsa-miR-335-5p	FZD1
hsa-miR-1-3p	ABCC4
hsa-miR-124-3p	TCTA
hsa-miR-335-5p	KLF8
hsa-miR-1-3p	FADS1
hsa-miR-124-3p	CKAP4
hsa-miR-335-5p	CLIC2
hsa-miR-1-3p	PPIA
hsa-miR-124-3p	PTPRJ
hsa-miR-335-5p	SLC16A6
hsa-miR-1-3p	CAPG
hsa-miR-124-3p	STC2
hsa-miR-335-5p	THEMIS2
hsa-miR-1-3p	PLEKHH2
hsa-miR-124-3p	ADAMTS1
hsa-miR-335-5p	C1QA
hsa-miR-1-3p	ZNF280C
hsa-miR-124-3p	DRD4
hsa-miR-335-5p	PLXND1
hsa-miR-1-3p	GLI2
hsa-miR-124-3p	KCNC4
hsa-miR-335-5p	PLTP
hsa-miR-1-3p	ITGA3
hsa-miR-124-3p	KDSR
hsa-miR-335-5p	LYST
hsa-miR-1-3p	NT5E
hsa-miR-124-3p	SLC16A6
hsa-miR-335-5p	PTPRJ
hsa-miR-1-3p	DPY19L1
hsa-miR-124-3p	ROR1
hsa-miR-335-5p	LZTS2
hsa-miR-1-3p	LMNB1
hsa-miR-124-3p	PQLC3
hsa-miR-335-5p	NRP2
hsa-miR-1-3p	AIFM2
hsa-miR-124-3p	C3orf58
hsa-miR-335-5p	PODN
hsa-miR-1-3p	HERC5
hsa-miR-124-3p	HMOX1
hsa-miR-335-5p	DNAJB14
hsa-miR-1-3p	SRGAP1
hsa-miR-124-3p	SECTM1
hsa-miR-335-5p	TBXAS1
hsa-miR-1-3p	AFAP1
hsa-miR-124-3p	LOXL4
hsa-miR-335-5p	SESN2
hsa-miR-1-3p	EML3
hsa-miR-124-3p	CD86
hsa-miR-335-5p	PTGDS
hsa-miR-1-3p	BAX
hsa-miR-124-3p	COL4A4
hsa-miR-335-5p	CITED2
hsa-miR-1-3p	AHNAK2
hsa-miR-124-3p	SLC9A9
hsa-miR-335-5p	FAM124B
hsa-miR-1-3p	MAST4
hsa-miR-124-3p	COL1A1
hsa-miR-335-5p	ITGA2
hsa-miR-1-3p	HSD3B7
hsa-miR-124-3p	MOGS
hsa-miR-335-5p	ITPR1
hsa-miR-1-3p	COTL1
hsa-miR-124-3p	MFSD10
hsa-miR-335-5p	LOXL4
hsa-miR-1-3p	SEMA4D
hsa-miR-124-3p	COL6A2
hsa-miR-335-5p	RBM47
hsa-miR-1-3p	IMPDH1
hsa-miR-124-3p	SLC39A11
hsa-miR-335-5p	GEM
hsa-miR-1-3p	CCDC102A
hsa-miR-124-3p	RAB32
hsa-miR-335-5p	SLC38A4
hsa-miR-1-3p	CBX2
hsa-miR-124-3p	CABLES1
hsa-miR-335-5p	MARCKSL1
hsa-miR-1-3p	TKT
hsa-miR-124-3p	CPM
hsa-miR-335-5p	KCTD17
hsa-miR-1-3p	LRRC8B
hsa-miR-124-3p	DAPK1
hsa-miR-335-5p	JAK3
hsa-miR-1-3p	TBC1D9
hsa-miR-124-3p	DBNL
hsa-miR-335-5p	HSP90B1
hsa-miR-1-3p	KIAA1522
hsa-miR-124-3p	SNX7
hsa-miR-335-5p	ITGA10
hsa-miR-1-3p	CCDC170
hsa-miR-124-3p	DHRS1
hsa-miR-335-5p	IPMK
hsa-miR-1-3p	LGALS3BP
hsa-miR-124-3p	TP53INP1
hsa-miR-335-5p	CUL7
hsa-miR-1-3p	COL12A1
hsa-miR-124-3p	IFI16
hsa-miR-335-5p	PCDHB15
hsa-miR-1-3p	ARPC5
hsa-miR-124-3p	DDIT4
hsa-miR-335-5p	PIM1
hsa-miR-1-3p	CCL2
hsa-miR-124-3p	EVI2A
hsa-miR-335-5p	PCDHGA10
hsa-miR-1-3p	NBL1
hsa-miR-124-3p	FAM105A
hsa-miR-335-5p	ANKRD44
hsa-miR-1-3p	ATP13A1
hsa-miR-124-3p	COL8A2
hsa-miR-335-5p	CCL14
hsa-miR-1-3p	PLXNB2
hsa-miR-124-3p	CTHRC1
hsa-miR-335-5p	HMOX1
hsa-miR-1-3p	F11R
hsa-miR-124-3p	GLMP
hsa-miR-335-5p	LRP1
hsa-miR-1-3p	S100A16
hsa-miR-124-3p	IGFBP4
hsa-miR-335-5p	C2
hsa-miR-1-3p	RIN1
hsa-miR-124-3p	VAMP8
hsa-miR-335-5p	TMEM87B
hsa-miR-1-3p	RIPK2
hsa-miR-124-3p	FNDC3B
hsa-miR-335-5p	KIT
hsa-miR-1-3p	L1CAM
hsa-miR-124-3p	PNP
hsa-miR-335-5p	LYL1
hsa-miR-1-3p	THY1
hsa-miR-124-3p	TFAP4
hsa-miR-335-5p	IL33
hsa-miR-1-3p	FASN
hsa-miR-124-3p	PTBP3
hsa-miR-335-5p	MMD
hsa-miR-1-3p	PPP2R1B
hsa-miR-124-3p	TRPV3
hsa-miR-335-5p	LPIN2
hsa-miR-1-3p	LRRC59
hsa-miR-124-3p	ANGPTL4
hsa-miR-335-5p	MAGED2
hsa-miR-1-3p	FYB1
hsa-miR-124-3p	HTRA3
hsa-miR-335-5p	NOS3
hsa-miR-1-3p	NAIP
hsa-miR-124-3p	TTC8
hsa-miR-335-5p	SPATA18
hsa-miR-1-3p	CAPZA1
hsa-miR-124-3p	NID2
hsa-miR-335-5p	TMCC3
hsa-miR-124-3p	PDE3B
hsa-miR-335-5p	GBP2
hsa-miR-124-3p	SLC7A1
hsa-miR-335-5p	LILRB5
hsa-miR-124-3p	SDF2L1
hsa-miR-335-5p	FGD3
hsa-miR-124-3p	DACT1
hsa-miR-335-5p	NKG7
hsa-miR-124-3p	AMMECR1
hsa-miR-335-5p	TULP3
hsa-miR-124-3p	EFHD2
hsa-miR-335-5p	ZMIZ1
hsa-miR-124-3p	ANXA5
hsa-miR-335-5p	TACR2
hsa-miR-124-3p	VASN
hsa-miR-335-5p	IFI16
hsa-miR-124-3p	ROBO3
hsa-miR-335-5p	P2RX4
hsa-miR-124-3p	RASSF2
hsa-miR-335-5p	LMO3
hsa-miR-124-3p	HRH1
hsa-miR-335-5p	TP53INP1
hsa-miR-124-3p	RAB31
hsa-miR-335-5p	LILRB4
hsa-miR-124-3p	PLEKHG4
hsa-miR-335-5p	IGFBP4
hsa-miR-124-3p	FSTL1
hsa-miR-335-5p	PPP1R10
hsa-miR-124-3p	ADD3
hsa-miR-335-5p	RASSF5
hsa-miR-124-3p	TP63
hsa-miR-335-5p	TSPAN15
hsa-miR-124-3p	CLMP
hsa-miR-335-5p	STAT2
hsa-miR-124-3p	GOLT1B
hsa-miR-335-5p	CLEC11A
hsa-miR-124-3p	ID4
hsa-miR-335-5p	MYC
hsa-miR-124-3p	SNAI1
hsa-miR-335-5p	OLFML3
hsa-miR-124-3p	NCF2
hsa-miR-335-5p	PAQR8
hsa-miR-124-3p	CDO1
hsa-miR-335-5p	TMC6
hsa-miR-124-3p	CRB1
hsa-miR-335-5p	PTPRE
hsa-miR-124-3p	CRYBG1
hsa-miR-335-5p	MS4A2
hsa-miR-124-3p	RUNX2
hsa-miR-335-5p	MGP
hsa-miR-124-3p	WIPF1
hsa-miR-335-5p	FNDC3B
hsa-miR-124-3p	SERPINH1
hsa-miR-335-5p	COL8A2
hsa-miR-124-3p	ALDH18A1
hsa-miR-335-5p	CTHRC1
hsa-miR-124-3p	CHSY3
hsa-miR-335-5p	CD276
hsa-miR-124-3p	TMEM43
hsa-miR-335-5p	TNFAIP2
hsa-miR-124-3p	NNMT
hsa-miR-335-5p	ARHGEF2
hsa-miR-124-3p	SULF1
hsa-miR-335-5p	LIPA
hsa-miR-124-3p	TPST1
hsa-miR-335-5p	MGAT3
hsa-miR-124-3p	SLC22A3
hsa-miR-335-5p	LLGL2
hsa-miR-124-3p	ADCY3
hsa-miR-335-5p	CLBA1
hsa-miR-124-3p	CDH11
hsa-miR-335-5p	SDF2L1
hsa-miR-124-3p	ITGA3
hsa-miR-335-5p	PLXNA3
hsa-miR-124-3p	ARPP21
hsa-miR-335-5p	URB1
hsa-miR-124-3p	PGM2
hsa-miR-335-5p	TFAP4
hsa-miR-124-3p	ANPEP
hsa-miR-335-5p	MMP2
hsa-miR-124-3p	AHNAK2
hsa-miR-335-5p	SLC5A3
hsa-miR-124-3p	AATF
hsa-miR-335-5p	LFNG
hsa-miR-124-3p	NT5E
hsa-miR-335-5p	HCST
hsa-miR-124-3p	PLEKHA4
hsa-miR-335-5p	TRERF1
hsa-miR-124-3p	PTGS1
hsa-miR-335-5p	PDIA4
hsa-miR-124-3p	SHC1
hsa-miR-335-5p	PCDHGC3
hsa-miR-124-3p	MORC4
hsa-miR-335-5p	ICAM1
hsa-miR-124-3p	CORO2A
hsa-miR-335-5p	TMEM170B
hsa-miR-124-3p	COL12A1
hsa-miR-335-5p	RALGPS2
hsa-miR-124-3p	RIN1
hsa-miR-335-5p	HTRA3
hsa-miR-124-3p	LYVE1
hsa-miR-335-5p	ARSA
hsa-miR-124-3p	L1CAM
hsa-miR-335-5p	COL6A1
hsa-miR-124-3p	CCDC39
hsa-miR-335-5p	CORO7
hsa-miR-124-3p	IKBIP
hsa-miR-335-5p	TRANK1
hsa-miR-124-3p	STAT5A
hsa-miR-335-5p	APAF1
hsa-miR-124-3p	CMTM3
hsa-miR-335-5p	OAS1
hsa-miR-124-3p	TMEM102
hsa-miR-335-5p	MARCH1
hsa-miR-124-3p	DUSP2
hsa-miR-335-5p	SLPI
hsa-miR-124-3p	DGKA
hsa-miR-335-5p	ARNTL
hsa-miR-124-3p	CYR61
hsa-miR-335-5p	SLC2A3
hsa-miR-124-3p	KIF7
hsa-miR-335-5p	SLC9A3R1
hsa-miR-124-3p	MICAL1
hsa-miR-335-5p	FOXP1
hsa-miR-124-3p	IL1R1
hsa-miR-335-5p	ATP9A
hsa-miR-124-3p	DISC1
hsa-miR-335-5p	MS4A14
hsa-miR-124-3p	LIMD2
hsa-miR-335-5p	SLC25A1
hsa-miR-124-3p	CBX2
hsa-miR-335-5p	MYO7A
hsa-miR-124-3p	SH3PXD2A
hsa-miR-335-5p	G6PD
hsa-miR-124-3p	FRMD8
hsa-miR-335-5p	INSIG1
hsa-miR-124-3p	SRBD1
hsa-miR-335-5p	VILL
hsa-miR-124-3p	SPIN3
hsa-miR-335-5p	CERCAM
hsa-miR-124-3p	MFSD12
hsa-miR-335-5p	BMP1
hsa-miR-124-3p	LRP10
hsa-miR-335-5p	TMEM140
hsa-miR-124-3p	MOV10
hsa-miR-335-5p	ADAMTS12
hsa-miR-124-3p	PSD4
hsa-miR-335-5p	RASD1
hsa-miR-124-3p	NBL1
hsa-miR-335-5p	EGR3
hsa-miR-124-3p	PRRX2
hsa-miR-335-5p	HLA-DMA
hsa-miR-124-3p	MMP19
hsa-miR-335-5p	EDEM1
hsa-miR-124-3p	MFSD1
hsa-miR-335-5p	SH3PXD2B
hsa-miR-124-3p	GALNT7
hsa-miR-335-5p	DACT1
hsa-miR-124-3p	EGR1
hsa-miR-335-5p	ZNF467
hsa-miR-124-3p	FSTL3
hsa-miR-335-5p	RNF19B
hsa-miR-124-3p	PLXNB2
hsa-miR-335-5p	COL3A1
hsa-miR-124-3p	TRIB3
hsa-miR-335-5p	INO80B
hsa-miR-124-3p	CDON
hsa-miR-335-5p	SHC3
hsa-miR-124-3p	RCC1
hsa-miR-335-5p	PML
hsa-miR-124-3p	HMGB3
hsa-miR-335-5p	ITGB5
hsa-miR-124-3p	CLOCK
hsa-miR-335-5p	GPR153
hsa-miR-124-3p	AMOTL1
hsa-miR-335-5p	TNNT2
hsa-miR-124-3p	PIM1
hsa-miR-335-5p	APOC1
hsa-miR-124-3p	OTUD1
hsa-miR-335-5p	FADS1
hsa-miR-124-3p	ITGB3
hsa-miR-335-5p	GGT5
hsa-miR-124-3p	ZFP36L1
hsa-miR-335-5p	TVP23C
hsa-miR-124-3p	DGAT2
hsa-miR-335-5p	ABHD2
hsa-miR-124-3p	WNT4
hsa-miR-335-5p	VASN
hsa-miR-124-3p	MAN2B2
hsa-miR-335-5p	EFNA5
hsa-miR-124-3p	COL13A1
hsa-miR-335-5p	PLEKHG4
hsa-miR-124-3p	B4GALNT3
hsa-miR-335-5p	FPGT
hsa-miR-124-3p	CBL
hsa-miR-335-5p	DOCK11
hsa-miR-124-3p	NEAT1
hsa-miR-335-5p	BEX2
hsa-miR-124-3p	DNMT3B
hsa-miR-335-5p	LOX
hsa-miR-124-3p	CDKN1A
hsa-miR-335-5p	SNAI1
hsa-miR-124-3p	VDR
hsa-miR-335-5p	EVC
hsa-miR-124-3p	ARSD
hsa-miR-335-5p	TMC8
hsa-miR-335-5p	CFI
hsa-miR-335-5p	PSAP
hsa-miR-335-5p	TSTD1
hsa-miR-335-5p	RBM43
hsa-miR-335-5p	WWTR1
hsa-miR-335-5p	ID4
hsa-miR-335-5p	SQLE
hsa-miR-335-5p	NR4A2
hsa-miR-335-5p	C20orf96
hsa-miR-335-5p	KIFC2
hsa-miR-335-5p	LAPTM5
hsa-miR-335-5p	TIAM1
hsa-miR-335-5p	SRGAP2C
hsa-miR-335-5p	SPTB
hsa-miR-335-5p	DAP
hsa-miR-335-5p	CTSD
hsa-miR-335-5p	PLEKHH2
hsa-miR-335-5p	FBLN5
hsa-miR-335-5p	MAFF
hsa-miR-335-5p	SLC37A2
hsa-miR-335-5p	ZBTB7C
hsa-miR-335-5p	DNMT3B
hsa-miR-335-5p	GSE1
hsa-miR-335-5p	HSPA5
hsa-miR-335-5p	CDH11
hsa-miR-335-5p	BACH2
hsa-miR-335-5p	ITGB4
hsa-miR-335-5p	SLC2A10
hsa-miR-335-5p	TF
hsa-miR-335-5p	SRGAP1
hsa-miR-335-5p	EBF1
hsa-miR-335-5p	DUSP6
hsa-miR-335-5p	PLEKHA4
hsa-miR-335-5p	ANXA1
hsa-miR-335-5p	EFCAB13
hsa-miR-335-5p	MXRA8
hsa-miR-335-5p	NPC1
hsa-miR-335-5p	CBX4
hsa-miR-335-5p	FCHSD1
hsa-miR-335-5p	SCN9A
hsa-miR-335-5p	TLNRD1
hsa-miR-335-5p	LTBP2
hsa-miR-335-5p	MDFI
hsa-miR-335-5p	TMEM135
hsa-miR-335-5p	CGNL1
hsa-miR-335-5p	CTSW
hsa-miR-335-5p	CALB2
hsa-miR-335-5p	WDFY4
hsa-miR-335-5p	CD37
hsa-miR-335-5p	FGL2
hsa-miR-335-5p	STX1A
hsa-miR-335-5p	ARHGAP45
hsa-miR-335-5p	TENM4
hsa-miR-335-5p	LPCAT1
hsa-miR-335-5p	TLR1
hsa-miR-335-5p	INHBB
hsa-miR-335-5p	AATK
hsa-miR-335-5p	LAMA5
hsa-miR-335-5p	PCED1A
hsa-miR-335-5p	PROS1
hsa-miR-335-5p	CFB
hsa-miR-335-5p	SERPING1
hsa-miR-335-5p	SYNE3
hsa-miR-335-5p	DAB2
hsa-miR-335-5p	DENND6B
hsa-miR-335-5p	KIAA1522
hsa-miR-335-5p	FPR1
hsa-miR-335-5p	AMPD3
hsa-miR-335-5p	SYN1
hsa-miR-335-5p	C1S
hsa-miR-335-5p	CMTM3
hsa-miR-335-5p	PLCD1
hsa-miR-335-5p	UNC93B1
hsa-miR-335-5p	ADCY7
hsa-miR-335-5p	PDK4
hsa-miR-335-5p	GPR34
hsa-miR-335-5p	TSPAN5
hsa-miR-335-5p	PTK2B
hsa-miR-335-5p	HSD3B7
hsa-miR-335-5p	MYBPH
hsa-miR-335-5p	ARHGAP36
hsa-miR-335-5p	IL18BP
hsa-miR-335-5p	PLPPR4
hsa-miR-335-5p	HMGB3
hsa-miR-335-5p	TTC39B
hsa-miR-335-5p	ADAM8
hsa-miR-335-5p	LCA5
hsa-miR-335-5p	L1CAM
hsa-miR-335-5p	LAMB1
hsa-miR-335-5p	FABP4
hsa-miR-335-5p	KCTD12
hsa-miR-335-5p	SH3PXD2A
hsa-miR-335-5p	PXDC1
hsa-miR-335-5p	UST
hsa-miR-335-5p	CACNG8
hsa-miR-335-5p	MYO9B
hsa-miR-335-5p	FRMD4B
hsa-miR-335-5p	PARP10
hsa-miR-335-5p	PDCD4
hsa-miR-335-5p	F11R
hsa-miR-335-5p	CXCL16
hsa-miR-335-5p	DSC2
hsa-miR-335-5p	SLC2A13
hsa-miR-335-5p	LENG9
hsa-miR-335-5p	LINC00174
hsa-miR-335-5p	SLC44A5
hsa-miR-335-5p	C5AR1
hsa-miR-335-5p	OAS2
hsa-miR-335-5p	CDON
hsa-miR-335-5p	CIITA
hsa-miR-335-5p	UGCG
hsa-miR-335-5p	ZNF503
hsa-miR-335-5p	TRIB3
hsa-miR-335-5p	GIMAP2
hsa-miR-335-5p	TMEM132C
hsa-miR-335-5p	RRAD
hsa-miR-335-5p	TLR2
hsa-miR-335-5p	SAT1
hsa-miR-335-5p	LRP10
hsa-miR-335-5p	FOS
hsa-miR-335-5p	ERAP1
hsa-miR-335-5p	TMEM178A
hsa-miR-335-5p	OTUD1
hsa-miR-335-5p	NFKBIZ
hsa-miR-335-5p	NTRK2
hsa-miR-335-5p	ZEB2
hsa-miR-335-5p	SOX17
hsa-miR-335-5p	TXNIP
hsa-miR-335-5p	P3H1
hsa-miR-335-5p	HOXD3
hsa-miR-335-5p	MDM2
hsa-miR-335-5p	NPTXR
hsa-miR-335-5p	TCEAL9
hsa-miR-335-5p	CXCR4
hsa-miR-335-5p	PLAUR
hsa-miR-335-5p	HACD2
hsa-miR-335-5p	PGAP1
hsa-miR-335-5p	NCDN

## Sheet: 3. CLTIvsHA Network Properties
miRNA-target miRTarBase
Node	Degree	Closeness	Betweenness	Eccentricity	ClusteringCoefficient	AverageShortestPathLength
hsa-miR-335-5p	399	0.506805	0.685337	3	0	1.97063
hsa-miR-124-3p	261	0.429907	0.455771	3	0	2.32312
hsa-miR-1-3p	157	0.385792	0.255217	3	0	2.58876
hsa-miR-29b-3p	62	0.352729	0.0865532	3	0	2.83142
hsa-miR-7110-5p	35	0.344342	0.0516995	3	0	2.90038
hsa-miR-133a-3p	34	0.344039	0.0385484	3	0	2.90294
CDKN1A	4	0.433001	0.0140214	4	0	2.30651
COL1A1	4	0.326377	0.00801582	4	0	3.06003
PNP	3	0.339705	0.00504431	4	0	2.93997
DNMT3B	3	0.431092	0.00959756	4	0	2.31673
FBN1	3	0.295317	0.00308591	4	0	3.38186
IGFBP4	3	0.423619	0.00977587	4	0	2.3576
NGFR	3	0.351935	0.00524439	4	0	2.8378
RASSF5	3	0.462722	0.0109556	4	0	2.15837
CALR	3	0.340592	0.00770437	4	0	2.93231
F11R	3	0.462722	0.0109556	4	0	2.15837
LRP10	3	0.431092	0.00959756	4	0	2.31673
CD276	3	0.359045	0.00667174	4	0	2.78161
SERPINH1	3	0.319706	0.00433428	4	0	3.12388
TFAP4	3	0.423619	0.00977587	4	0	2.3576
LOXL4	3	0.431092	0.00959756	4	0	2.31673
ANGPTL4	3	0.346018	0.00586566	4	0	2.88633
RBM47	3	0.462722	0.0109556	4	0	2.15837
PIM1	3	0.462722	0.0109556	4	0	2.15837
CBX2	3	0.346018	0.00586566	4	0	2.88633
HMOX1	3	0.462722	0.0109556	4	0	2.15837
FNDC3B	3	0.462722	0.0109556	4	0	2.15837
L1CAM	3	0.462722	0.0109556	4	0	2.15837
EFNB1	2	0.30739	0.00196776	4	0	3.24904
CEBPA	2	0.332766	0.00220434	4	0	3.00128
BCL3	2	0.261538	0.000389795	4	0	3.81865
FOXP1	2	0.377413	0.00375384	4	0	2.64623
FSCN1	2	0.266167	0.000459451	4	0	3.75223
SOX4	2	0.34419	0.00204394	4	0	2.90166
UNC93B1	2	0.377413	0.00375384	4	0	2.64623
ZNF467	2	0.344493	0.00281065	4	0	2.89911
RUNX2	2	0.413757	0.00499745	4	0	2.41379
CXCL16	2	0.344493	0.00281065	4	0	2.89911
LMNB1	2	0.332766	0.00220434	4	0	3.00128
SLC25A1	2	0.377413	0.00375384	4	0	2.64623
LRRC4	2	0.413757	0.00499745	4	0	2.41379
ARPC5	2	0.284364	0.00102815	4	0	3.51213
COL3A1	2	0.350673	0.00253711	4	0	2.84802
PTPRF	2	0.285401	0.00353226	4	0	3.49936
COL4A1	2	0.31305	0.002063	4	0	3.19029
HACD2	2	0.377413	0.00375384	4	0	2.64623
MMP2	2	0.350673	0.00253711	4	0	2.84802
PTMA	2	0.284364	0.00102815	4	0	3.51213
CHSY1	2	0.332766	0.00220434	4	0	3.00128
PTBP1	2	0.332766	0.00220434	4	0	3.00128
NR4A2	2	0.34419	0.00204394	4	0	2.90166
ADAM12	2	0.289844	0.00159831	4	0	3.44572
MMP14	2	0.34419	0.00204394	4	0	2.90166
NID1	2	0.31305	0.002063	4	0	3.19029
NOTCH2	2	0.289844	0.00159831	4	0	3.44572
ANXA2	2	0.284364	0.00102815	4	0	3.51213
TGFB2	2	0.350673	0.00253711	4	0	2.84802
SEC24D	2	0.413757	0.00499745	4	0	2.41379
MOV10	2	0.332766	0.00220434	4	0	3.00128
SESN2	2	0.34419	0.00204394	4	0	2.90166
BMP1	2	0.350673	0.00253711	4	0	2.84802
LRP1	2	0.377413	0.00375384	4	0	2.64623
EFHD2	2	0.307632	0.00181182	4	0	3.24649
UNC5B	2	0.30739	0.00196776	4	0	3.24904
ITGB4	2	0.377413	0.00375384	4	0	2.64623
SESN3	2	0.34419	0.00204394	4	0	2.90166
DUSP2	2	0.31305	0.002063	4	0	3.19029
THBS2	2	0.266167	0.000459451	4	0	3.75223
FOS	2	0.350673	0.00253711	4	0	2.84802
SERP1	2	0.332766	0.00220434	4	0	3.00128
IMPDH1	2	0.289844	0.00159831	4	0	3.44572
TLN1	2	0.30739	0.00196776	4	0	3.24904
ANPEP	2	0.332766	0.00220434	4	0	3.00128
NCDN	2	0.34419	0.00204394	4	0	2.90166
SMARCC1	2	0.289844	0.00159831	4	0	3.44572
IGF1	2	0.284364	0.00102815	4	0	3.51213
CCDC39	2	0.307632	0.00181182	4	0	3.24649
MKI67	2	0.289844	0.00159831	4	0	3.44572
SH3PXD2B	2	0.377413	0.00375384	4	0	2.64623
ALDOC	2	0.34419	0.00204394	4	0	2.90166
SNAI2	2	0.332766	0.00220434	4	0	3.00128
RHOB	2	0.344493	0.00281065	4	0	2.89911
SHC3	2	0.413757	0.00499745	4	0	2.41379
KLF4	2	0.413757	0.00499745	4	0	2.41379
SH3BP1	2	0.344493	0.00281065	4	0	2.89911
INSIG1	2	0.350673	0.00253711	4	0	2.84802
PGM2	2	0.332766	0.00220434	4	0	3.00128
CRYBG1	2	0.31305	0.002063	4	0	3.19029
RRBP1	2	0.377413	0.00375384	4	0	2.64623
PDCD4	2	0.377413	0.00375384	4	0	2.64623
CCL2	2	0.332766	0.00220434	4	0	3.00128
LOX	2	0.350673	0.00253711	4	0	2.84802
DSC2	2	0.350673	0.00253711	4	0	2.84802
PDGFC	2	0.31305	0.002063	4	0	3.19029
UST	2	0.377413	0.00375384	4	0	2.64623
MMD	2	0.377413	0.00375384	4	0	2.64623
G6PD	2	0.377413	0.00375384	4	0	2.64623
P3H1	2	0.350673	0.00253711	4	0	2.84802
NFKBIZ	2	0.413757	0.00499745	4	0	2.41379
MDM2	2	0.350673	0.00253711	4	0	2.84802
WWTR1	2	0.350673	0.00253711	4	0	2.84802
RCC2	2	0.332766	0.00220434	4	0	3.00128
MAP3K8	2	0.413757	0.00499745	4	0	2.41379
MYC	2	0.350673	0.00253711	4	0	2.84802
CCDC88C	2	0.377413	0.00375384	4	0	2.64623
UNC13D	2	0.377413	0.00375384	4	0	2.64623
DTX1	2	0.377413	0.00375384	4	0	2.64623
P3H3	2	0.377413	0.00375384	4	0	2.64623
MCAM	2	0.332766	0.00220434	4	0	3.00128
FAM102A	2	0.377413	0.00375384	4	0	2.64623
PPP2R1B	2	0.332766	0.00220434	4	0	3.00128
SEMA4D	2	0.377413	0.00375384	4	0	2.64623
ATP8B2	2	0.413757	0.00499745	4	0	2.41379
DHRS1	2	0.332766	0.00220434	4	0	3.00128
CCL14	2	0.377413	0.00375384	4	0	2.64623
HSP90B1	2	0.377413	0.00375384	4	0	2.64623
MFSD10	2	0.332766	0.00220434	4	0	3.00128
PTGES	2	0.413757	0.00499745	4	0	2.41379
PLSCR4	2	0.413757	0.00499745	4	0	2.41379
LOXL1	2	0.413757	0.00499745	4	0	2.41379
FADS1	2	0.377413	0.00375384	4	0	2.64623
PTPRJ	2	0.413757	0.00499745	4	0	2.41379
SLC16A6	2	0.413757	0.00499745	4	0	2.41379
PLEKHH2	2	0.377413	0.00375384	4	0	2.64623
ITGA3	2	0.332766	0.00220434	4	0	3.00128
NT5E	2	0.332766	0.00220434	4	0	3.00128
SRGAP1	2	0.377413	0.00375384	4	0	2.64623
AHNAK2	2	0.332766	0.00220434	4	0	3.00128
HSD3B7	2	0.377413	0.00375384	4	0	2.64623
KIAA1522	2	0.377413	0.00375384	4	0	2.64623
TP53INP1	2	0.413757	0.00499745	4	0	2.41379
COL12A1	2	0.332766	0.00220434	4	0	3.00128
IFI16	2	0.413757	0.00499745	4	0	2.41379
NBL1	2	0.332766	0.00220434	4	0	3.00128
COL8A2	2	0.413757	0.00499745	4	0	2.41379
PLXNB2	2	0.332766	0.00220434	4	0	3.00128
CTHRC1	2	0.413757	0.00499745	4	0	2.41379
RIN1	2	0.332766	0.00220434	4	0	3.00128
HTRA3	2	0.413757	0.00499745	4	0	2.41379
SDF2L1	2	0.413757	0.00499745	4	0	2.41379
DACT1	2	0.413757	0.00499745	4	0	2.41379
VASN	2	0.413757	0.00499745	4	0	2.41379
PLEKHG4	2	0.413757	0.00499745	4	0	2.41379
ID4	2	0.413757	0.00499745	4	0	2.41379
SNAI1	2	0.413757	0.00499745	4	0	2.41379
CDH11	2	0.413757	0.00499745	4	0	2.41379
PLEKHA4	2	0.413757	0.00499745	4	0	2.41379
CMTM3	2	0.413757	0.00499745	4	0	2.41379
SH3PXD2A	2	0.413757	0.00499745	4	0	2.41379
TRIB3	2	0.413757	0.00499745	4	0	2.41379
CDON	2	0.413757	0.00499745	4	0	2.41379
HMGB3	2	0.413757	0.00499745	4	0	2.41379
OTUD1	2	0.413757	0.00499745	4	0	2.41379
TGFB3	1	0.260841	0	4	0	3.82886
TNC	1	0.336489	0	4	0	2.96807
KCNQ1	1	0.256058	0	4	0	3.90038
ELOVL5	1	0.300769	0	4	0	3.32056
COL4A2	1	0.260841	0	4	0	3.82886
MERTK	1	0.336489	0	4	0	2.96807
CDC14B	1	0.300769	0	4	0	3.32056
THBS1	1	0.27849	0	4	0	3.58621
SAA1	1	0.256225	0	4	0	3.89783
ARPC1B	1	0.300769	0	4	0	3.32056
DNMT1	1	0.260841	0	4	0	3.82886
HMBOX1	1	0.336489	0	4	0	2.96807
SLC25A22	1	0.27849	0	4	0	3.58621
PRELID1	1	0.256058	0	4	0	3.90038
S100B	1	0.260841	0	4	0	3.82886
TGFBR2	1	0.336489	0	4	0	2.96807
CNN2	1	0.256058	0	4	0	3.90038
ELF4	1	0.300769	0	4	0	3.32056
GRN	1	0.260841	0	4	0	3.82886
SH3BGRL3	1	0.27849	0	4	0	3.58621
TP53	1	0.256225	0	4	0	3.89783
CDCA7	1	0.300769	0	4	0	3.32056
IDUA	1	0.336489	0	4	0	2.96807
FTL	1	0.256058	0	4	0	3.90038
RREB1	1	0.256225	0	4	0	3.89783
OSBPL8	1	0.300769	0	4	0	3.32056
WNT9A	1	0.336489	0	4	0	2.96807
PIK3R2	1	0.256058	0	4	0	3.90038
RAB15	1	0.256225	0	4	0	3.89783
CYP1B1	1	0.300769	0	4	0	3.32056
BBC3	1	0.260841	0	4	0	3.82886
UGDH	1	0.336489	0	4	0	2.96807
KLF16	1	0.256225	0	4	0	3.89783
NEK6	1	0.300769	0	4	0	3.32056
ORAI3	1	0.336489	0	4	0	2.96807
PPIB	1	0.27849	0	4	0	3.58621
IL2RB	1	0.256225	0	4	0	3.89783
SERPINA3	1	0.336489	0	4	0	2.96807
CCDC6	1	0.256225	0	4	0	3.89783
TNFRSF21	1	0.300769	0	4	0	3.32056
MTHFD2	1	0.27849	0	4	0	3.58621
APEX2	1	0.300769	0	4	0	3.32056
TGFB1	1	0.260841	0	4	0	3.82886
ARHGEF28	1	0.336489	0	4	0	2.96807
STMN3	1	0.256225	0	4	0	3.89783
SLC30A7	1	0.300769	0	4	0	3.32056
SERPINA1	1	0.336489	0	4	0	2.96807
PTEN	1	0.260841	0	4	0	3.82886
CD14	1	0.336489	0	4	0	2.96807
PPM1F	1	0.256225	0	4	0	3.89783
AHR	1	0.300769	0	4	0	3.32056
PIK3CG	1	0.260841	0	4	0	3.82886
FBXL8	1	0.336489	0	4	0	2.96807
EHMT2	1	0.27849	0	4	0	3.58621
KCNE3	1	0.256225	0	4	0	3.89783
PLP2	1	0.300769	0	4	0	3.32056
CCNG2	1	0.336489	0	4	0	2.96807
CTSC	1	0.27849	0	4	0	3.58621
RUNX3	1	0.256225	0	4	0	3.89783
C7orf31	1	0.336489	0	4	0	2.96807
CORO1C	1	0.27849	0	4	0	3.58621
CDK5R1	1	0.256058	0	4	0	3.90038
VAT1	1	0.336489	0	4	0	2.96807
ATP13A3	1	0.256058	0	4	0	3.90038
ARHGDIA	1	0.256225	0	4	0	3.89783
SLFN5	1	0.336489	0	4	0	2.96807
ARL4C	1	0.256225	0	4	0	3.89783
ELOVL1	1	0.300769	0	4	0	3.32056
KIAA1671	1	0.260841	0	4	0	3.82886
TSPYL2	1	0.336489	0	4	0	2.96807
AGRN	1	0.27849	0	4	0	3.58621
IQGAP1	1	0.300769	0	4	0	3.32056
PNPLA3	1	0.336489	0	4	0	2.96807
TTC7A	1	0.300769	0	4	0	3.32056
CRISPLD2	1	0.336489	0	4	0	2.96807
LRRC1	1	0.300769	0	4	0	3.32056
COL7A1	1	0.260841	0	4	0	3.82886
SLC12A7	1	0.336489	0	4	0	2.96807
GJA1	1	0.27849	0	4	0	3.58621
FOSL2	1	0.256058	0	4	0	3.90038
FBXL19	1	0.256225	0	4	0	3.89783
SOX12	1	0.260841	0	4	0	3.82886
SH2D4A	1	0.27849	0	4	0	3.58621
GALNT10	1	0.256225	0	4	0	3.89783
PLOD3	1	0.300769	0	4	0	3.32056
TGIF2	1	0.260841	0	4	0	3.82886
BLCAP	1	0.27849	0	4	0	3.58621
APOL6	1	0.256058	0	4	0	3.90038
IER2	1	0.256225	0	4	0	3.89783
SHTN1	1	0.27849	0	4	0	3.58621
NFAM1	1	0.256058	0	4	0	3.90038
NLE1	1	0.256225	0	4	0	3.89783
LITAF	1	0.300769	0	4	0	3.32056
CFP	1	0.336489	0	4	0	2.96807
EML4	1	0.27849	0	4	0	3.58621
ZFP36L2	1	0.300769	0	4	0	3.32056
NEFM	1	0.336489	0	4	0	2.96807
CAPRIN2	1	0.300769	0	4	0	3.32056
TET3	1	0.260841	0	4	0	3.82886
HYOU1	1	0.336489	0	4	0	2.96807
C11orf52	1	0.336489	0	4	0	2.96807
TDP1	1	0.27849	0	4	0	3.58621
FAM213B	1	0.256058	0	4	0	3.90038
RHOG	1	0.300769	0	4	0	3.32056
COL5A2	1	0.260841	0	4	0	3.82886
PREX1	1	0.27849	0	4	0	3.58621
POU2F2	1	0.256058	0	4	0	3.90038
ERBB3	1	0.256225	0	4	0	3.89783
ELK3	1	0.300769	0	4	0	3.32056
SPARC	1	0.260841	0	4	0	3.82886
TUSC5	1	0.336489	0	4	0	2.96807
MYO5A	1	0.256225	0	4	0	3.89783
MEIS3	1	0.336489	0	4	0	2.96807
CHST11	1	0.27849	0	4	0	3.58621
VIM	1	0.300769	0	4	0	3.32056
FOXO1	1	0.336489	0	4	0	2.96807
RABGAP1L	1	0.27849	0	4	0	3.58621
OAF	1	0.300769	0	4	0	3.32056
CXCL9	1	0.336489	0	4	0	2.96807
SLC16A9	1	0.27849	0	4	0	3.58621
TMEM263	1	0.300769	0	4	0	3.32056
PDGFRA	1	0.260841	0	4	0	3.82886
SLC50A1	1	0.300769	0	4	0	3.32056
ITGB2	1	0.336489	0	4	0	2.96807
GCA	1	0.300769	0	4	0	3.32056
CSF1	1	0.336489	0	4	0	2.96807
SMCO4	1	0.300769	0	4	0	3.32056
LOXL2	1	0.260841	0	4	0	3.82886
PCDHB10	1	0.336489	0	4	0	2.96807
ASPRV1	1	0.300769	0	4	0	3.32056
OSMR	1	0.336489	0	4	0	2.96807
TRAM2	1	0.260841	0	4	0	3.82886
MANBA	1	0.336489	0	4	0	2.96807
DRAM1	1	0.300769	0	4	0	3.32056
LEPR	1	0.336489	0	4	0	2.96807
KIF2A	1	0.27849	0	4	0	3.58621
NECAP2	1	0.300769	0	4	0	3.32056
C1QTNF6	1	0.260841	0	4	0	3.82886
STAT6	1	0.336489	0	4	0	2.96807
TSKU	1	0.300769	0	4	0	3.32056
PCDHGC5	1	0.336489	0	4	0	2.96807
PAX3	1	0.27849	0	4	0	3.58621
FAM129B	1	0.300769	0	4	0	3.32056
GLDN	1	0.260841	0	4	0	3.82886
MAN1A1	1	0.336489	0	4	0	2.96807
TSPAN4	1	0.27849	0	4	0	3.58621
RARRES2	1	0.336489	0	4	0	2.96807
TWF1	1	0.27849	0	4	0	3.58621
IL6R	1	0.300769	0	4	0	3.32056
CASP8	1	0.260841	0	4	0	3.82886
PTAFR	1	0.336489	0	4	0	2.96807
FJX1	1	0.260841	0	4	0	3.82886
KIRREL1	1	0.336489	0	4	0	2.96807
FN1	1	0.27849	0	4	0	3.58621
ARMCX2	1	0.300769	0	4	0	3.32056
ENPP2	1	0.260841	0	4	0	3.82886
LRRK2	1	0.336489	0	4	0	2.96807
TRIM38	1	0.300769	0	4	0	3.32056
C21orf91	1	0.260841	0	4	0	3.82886
MAML2	1	0.336489	0	4	0	2.96807
CD44	1	0.27849	0	4	0	3.58621
MVP	1	0.300769	0	4	0	3.32056
ACACA	1	0.336489	0	4	0	2.96807
CBX6	1	0.260841	0	4	0	3.82886
DUSP5	1	0.336489	0	4	0	2.96807
CRELD2	1	0.27849	0	4	0	3.58621
HLA-A	1	0.300769	0	4	0	3.32056
FGD2	1	0.336489	0	4	0	2.96807
AGTRAP	1	0.27849	0	4	0	3.58621
ADPRH	1	0.300769	0	4	0	3.32056
TNFAIP3	1	0.260841	0	4	0	3.82886
FANCI	1	0.27849	0	4	0	3.58621
WISP2	1	0.300769	0	4	0	3.32056
COL5A1	1	0.260841	0	4	0	3.82886
ATG16L2	1	0.336489	0	4	0	2.96807
SLC39A14	1	0.27849	0	4	0	3.58621
DSEL	1	0.300769	0	4	0	3.32056
COL6A3	1	0.260841	0	4	0	3.82886
H1FX	1	0.27849	0	4	0	3.58621
STK36	1	0.300769	0	4	0	3.32056
SLC29A3	1	0.336489	0	4	0	2.96807
ATL3	1	0.27849	0	4	0	3.58621
SBNO2	1	0.300769	0	4	0	3.32056
VMO1	1	0.336489	0	4	0	2.96807
RAP1B	1	0.27849	0	4	0	3.58621
PRRX1	1	0.300769	0	4	0	3.32056
ANTXR2	1	0.336489	0	4	0	2.96807
PGD	1	0.27849	0	4	0	3.58621
ARHGAP28	1	0.300769	0	4	0	3.32056
MMRN1	1	0.336489	0	4	0	2.96807
PCDH7	1	0.27849	0	4	0	3.58621
RNASE4	1	0.336489	0	4	0	2.96807
COLGALT1	1	0.300769	0	4	0	3.32056
TFE3	1	0.336489	0	4	0	2.96807
DYNC2H1	1	0.300769	0	4	0	3.32056
SFRP1	1	0.336489	0	4	0	2.96807
SERPINE1	1	0.300769	0	4	0	3.32056
SLC43A3	1	0.300769	0	4	0	3.32056
CALCRL	1	0.300769	0	4	0	3.32056
KLRK1	1	0.336489	0	4	0	2.96807
CHRDL1	1	0.300769	0	4	0	3.32056
VMP1	1	0.27849	0	4	0	3.58621
MVK	1	0.300769	0	4	0	3.32056
CDK20	1	0.336489	0	4	0	2.96807
INF2	1	0.300769	0	4	0	3.32056
NLRC4	1	0.336489	0	4	0	2.96807
PXDN	1	0.27849	0	4	0	3.58621
NAT14	1	0.27849	0	4	0	3.58621
CYBRD1	1	0.300769	0	4	0	3.32056
FOLR2	1	0.336489	0	4	0	2.96807
EXOC2	1	0.27849	0	4	0	3.58621
CPNE8	1	0.300769	0	4	0	3.32056
IRAK2	1	0.336489	0	4	0	2.96807
OSBPL10	1	0.27849	0	4	0	3.58621
KLF6	1	0.300769	0	4	0	3.32056
PI4K2B	1	0.300769	0	4	0	3.32056
LGALS9	1	0.336489	0	4	0	2.96807
PPARG	1	0.27849	0	4	0	3.58621
APOL2	1	0.336489	0	4	0	2.96807
TNKS1BP1	1	0.27849	0	4	0	3.58621
RAB27A	1	0.300769	0	4	0	3.32056
CD109	1	0.27849	0	4	0	3.58621
SLC9A7	1	0.336489	0	4	0	2.96807
TSEN54	1	0.300769	0	4	0	3.32056
DMPK	1	0.336489	0	4	0	2.96807
SPHK1	1	0.300769	0	4	0	3.32056
CNTNAP3	1	0.336489	0	4	0	2.96807
PRKCB	1	0.300769	0	4	0	3.32056
RGS16	1	0.336489	0	4	0	2.96807
ROM1	1	0.300769	0	4	0	3.32056
PLCE1	1	0.336489	0	4	0	2.96807
EMP3	1	0.27849	0	4	0	3.58621
CMTM7	1	0.300769	0	4	0	3.32056
NR5A2	1	0.27849	0	4	0	3.58621
GPM6B	1	0.300769	0	4	0	3.32056
ABCA5	1	0.336489	0	4	0	2.96807
IGSF10	1	0.336489	0	4	0	2.96807
SUSD1	1	0.27849	0	4	0	3.58621
TNFRSF12A	1	0.300769	0	4	0	3.32056
RALGDS	1	0.336489	0	4	0	2.96807
CSPG4	1	0.300769	0	4	0	3.32056
ETV5	1	0.336489	0	4	0	2.96807
NXT2	1	0.27849	0	4	0	3.58621
CDC42EP3	1	0.300769	0	4	0	3.32056
SCNN1D	1	0.336489	0	4	0	2.96807
ACTN1	1	0.27849	0	4	0	3.58621
TPP1	1	0.300769	0	4	0	3.32056
PDIA3	1	0.27849	0	4	0	3.58621
SLC6A9	1	0.336489	0	4	0	2.96807
GFPT2	1	0.300769	0	4	0	3.32056
SCD	1	0.336489	0	4	0	2.96807
NCS1	1	0.27849	0	4	0	3.58621
IGFBP3	1	0.300769	0	4	0	3.32056
MAN1B1	1	0.27849	0	4	0	3.58621
NR1D1	1	0.336489	0	4	0	2.96807
NCF4	1	0.336489	0	4	0	2.96807
PHLDB2	1	0.27849	0	4	0	3.58621
PYCARD	1	0.300769	0	4	0	3.32056
C6orf132	1	0.336489	0	4	0	2.96807
DENND2D	1	0.300769	0	4	0	3.32056
PRICKLE2	1	0.336489	0	4	0	2.96807
PARVA	1	0.27849	0	4	0	3.58621
MARCKS	1	0.27849	0	4	0	3.58621
SAMD10	1	0.300769	0	4	0	3.32056
CCPG1	1	0.336489	0	4	0	2.96807
FCGRT	1	0.336489	0	4	0	2.96807
FNDC4	1	0.300769	0	4	0	3.32056
ETNK1	1	0.27849	0	4	0	3.58621
ANKRD36B	1	0.300769	0	4	0	3.32056
ACTC1	1	0.27849	0	4	0	3.58621
SELPLG	1	0.336489	0	4	0	2.96807
PLCB3	1	0.27849	0	4	0	3.58621
RAB3IL1	1	0.300769	0	4	0	3.32056
ABCA7	1	0.336489	0	4	0	2.96807
LCP1	1	0.27849	0	4	0	3.58621
ANGPTL7	1	0.300769	0	4	0	3.32056
RHBDF2	1	0.336489	0	4	0	2.96807
POLD1	1	0.27849	0	4	0	3.58621
RPP40	1	0.27849	0	4	0	3.58621
MDK	1	0.300769	0	4	0	3.32056
REPS2	1	0.336489	0	4	0	2.96807
S100A11	1	0.27849	0	4	0	3.58621
FZD1	1	0.336489	0	4	0	2.96807
ABCC4	1	0.27849	0	4	0	3.58621
TCTA	1	0.300769	0	4	0	3.32056
KLF8	1	0.336489	0	4	0	2.96807
CKAP4	1	0.300769	0	4	0	3.32056
CLIC2	1	0.336489	0	4	0	2.96807
PPIA	1	0.27849	0	4	0	3.58621
CAPG	1	0.27849	0	4	0	3.58621
STC2	1	0.300769	0	4	0	3.32056
THEMIS2	1	0.336489	0	4	0	2.96807
ADAMTS1	1	0.300769	0	4	0	3.32056
C1QA	1	0.336489	0	4	0	2.96807
ZNF280C	1	0.27849	0	4	0	3.58621
DRD4	1	0.300769	0	4	0	3.32056
PLXND1	1	0.336489	0	4	0	2.96807
GLI2	1	0.27849	0	4	0	3.58621
KCNC4	1	0.300769	0	4	0	3.32056
PLTP	1	0.336489	0	4	0	2.96807
KDSR	1	0.300769	0	4	0	3.32056
LYST	1	0.336489	0	4	0	2.96807
DPY19L1	1	0.27849	0	4	0	3.58621
ROR1	1	0.300769	0	4	0	3.32056
LZTS2	1	0.336489	0	4	0	2.96807
PQLC3	1	0.300769	0	4	0	3.32056
NRP2	1	0.336489	0	4	0	2.96807
AIFM2	1	0.27849	0	4	0	3.58621
C3orf58	1	0.300769	0	4	0	3.32056
PODN	1	0.336489	0	4	0	2.96807
HERC5	1	0.27849	0	4	0	3.58621
DNAJB14	1	0.336489	0	4	0	2.96807
SECTM1	1	0.300769	0	4	0	3.32056
TBXAS1	1	0.336489	0	4	0	2.96807
AFAP1	1	0.27849	0	4	0	3.58621
EML3	1	0.27849	0	4	0	3.58621
CD86	1	0.300769	0	4	0	3.32056
PTGDS	1	0.336489	0	4	0	2.96807
BAX	1	0.27849	0	4	0	3.58621
COL4A4	1	0.300769	0	4	0	3.32056
CITED2	1	0.336489	0	4	0	2.96807
SLC9A9	1	0.300769	0	4	0	3.32056
FAM124B	1	0.336489	0	4	0	2.96807
MAST4	1	0.27849	0	4	0	3.58621
ITGA2	1	0.336489	0	4	0	2.96807
MOGS	1	0.300769	0	4	0	3.32056
ITPR1	1	0.336489	0	4	0	2.96807
COTL1	1	0.27849	0	4	0	3.58621
COL6A2	1	0.300769	0	4	0	3.32056
SLC39A11	1	0.300769	0	4	0	3.32056
GEM	1	0.336489	0	4	0	2.96807
CCDC102A	1	0.27849	0	4	0	3.58621
RAB32	1	0.300769	0	4	0	3.32056
SLC38A4	1	0.336489	0	4	0	2.96807
CABLES1	1	0.300769	0	4	0	3.32056
MARCKSL1	1	0.336489	0	4	0	2.96807
TKT	1	0.27849	0	4	0	3.58621
CPM	1	0.300769	0	4	0	3.32056
KCTD17	1	0.336489	0	4	0	2.96807
LRRC8B	1	0.27849	0	4	0	3.58621
DAPK1	1	0.300769	0	4	0	3.32056
JAK3	1	0.336489	0	4	0	2.96807
TBC1D9	1	0.27849	0	4	0	3.58621
DBNL	1	0.300769	0	4	0	3.32056
SNX7	1	0.300769	0	4	0	3.32056
ITGA10	1	0.336489	0	4	0	2.96807
CCDC170	1	0.27849	0	4	0	3.58621
IPMK	1	0.336489	0	4	0	2.96807
LGALS3BP	1	0.27849	0	4	0	3.58621
CUL7	1	0.336489	0	4	0	2.96807
PCDHB15	1	0.336489	0	4	0	2.96807
DDIT4	1	0.300769	0	4	0	3.32056
EVI2A	1	0.300769	0	4	0	3.32056
PCDHGA10	1	0.336489	0	4	0	2.96807
FAM105A	1	0.300769	0	4	0	3.32056
ANKRD44	1	0.336489	0	4	0	2.96807
ATP13A1	1	0.27849	0	4	0	3.58621
GLMP	1	0.300769	0	4	0	3.32056
S100A16	1	0.27849	0	4	0	3.58621
C2	1	0.336489	0	4	0	2.96807
VAMP8	1	0.300769	0	4	0	3.32056
TMEM87B	1	0.336489	0	4	0	2.96807
RIPK2	1	0.27849	0	4	0	3.58621
KIT	1	0.336489	0	4	0	2.96807
LYL1	1	0.336489	0	4	0	2.96807
THY1	1	0.27849	0	4	0	3.58621
IL33	1	0.336489	0	4	0	2.96807
FASN	1	0.27849	0	4	0	3.58621
PTBP3	1	0.300769	0	4	0	3.32056
TRPV3	1	0.300769	0	4	0	3.32056
LPIN2	1	0.336489	0	4	0	2.96807
LRRC59	1	0.27849	0	4	0	3.58621
MAGED2	1	0.336489	0	4	0	2.96807
FYB1	1	0.27849	0	4	0	3.58621
NOS3	1	0.336489	0	4	0	2.96807
NAIP	1	0.27849	0	4	0	3.58621
TTC8	1	0.300769	0	4	0	3.32056
SPATA18	1	0.336489	0	4	0	2.96807
CAPZA1	1	0.27849	0	4	0	3.58621
NID2	1	0.300769	0	4	0	3.32056
TMCC3	1	0.336489	0	4	0	2.96807
PDE3B	1	0.300769	0	4	0	3.32056
GBP2	1	0.336489	0	4	0	2.96807
SLC7A1	1	0.300769	0	4	0	3.32056
LILRB5	1	0.336489	0	4	0	2.96807
FGD3	1	0.336489	0	4	0	2.96807
NKG7	1	0.336489	0	4	0	2.96807
AMMECR1	1	0.300769	0	4	0	3.32056
TULP3	1	0.336489	0	4	0	2.96807
ZMIZ1	1	0.336489	0	4	0	2.96807
ANXA5	1	0.300769	0	4	0	3.32056
TACR2	1	0.336489	0	4	0	2.96807
ROBO3	1	0.300769	0	4	0	3.32056
P2RX4	1	0.336489	0	4	0	2.96807
RASSF2	1	0.300769	0	4	0	3.32056
LMO3	1	0.336489	0	4	0	2.96807
HRH1	1	0.300769	0	4	0	3.32056
RAB31	1	0.300769	0	4	0	3.32056
LILRB4	1	0.336489	0	4	0	2.96807
FSTL1	1	0.300769	0	4	0	3.32056
PPP1R10	1	0.336489	0	4	0	2.96807
ADD3	1	0.300769	0	4	0	3.32056
TP63	1	0.300769	0	4	0	3.32056
TSPAN15	1	0.336489	0	4	0	2.96807
CLMP	1	0.300769	0	4	0	3.32056
STAT2	1	0.336489	0	4	0	2.96807
GOLT1B	1	0.300769	0	4	0	3.32056
CLEC11A	1	0.336489	0	4	0	2.96807
OLFML3	1	0.336489	0	4	0	2.96807
NCF2	1	0.300769	0	4	0	3.32056
PAQR8	1	0.336489	0	4	0	2.96807
CDO1	1	0.300769	0	4	0	3.32056
TMC6	1	0.336489	0	4	0	2.96807
CRB1	1	0.300769	0	4	0	3.32056
PTPRE	1	0.336489	0	4	0	2.96807
MS4A2	1	0.336489	0	4	0	2.96807
MGP	1	0.336489	0	4	0	2.96807
WIPF1	1	0.300769	0	4	0	3.32056
ALDH18A1	1	0.300769	0	4	0	3.32056
CHSY3	1	0.300769	0	4	0	3.32056
TMEM43	1	0.300769	0	4	0	3.32056
TNFAIP2	1	0.336489	0	4	0	2.96807
NNMT	1	0.300769	0	4	0	3.32056
ARHGEF2	1	0.336489	0	4	0	2.96807
SULF1	1	0.300769	0	4	0	3.32056
LIPA	1	0.336489	0	4	0	2.96807
TPST1	1	0.300769	0	4	0	3.32056
MGAT3	1	0.336489	0	4	0	2.96807
SLC22A3	1	0.300769	0	4	0	3.32056
LLGL2	1	0.336489	0	4	0	2.96807
ADCY3	1	0.300769	0	4	0	3.32056
CLBA1	1	0.336489	0	4	0	2.96807
PLXNA3	1	0.336489	0	4	0	2.96807
ARPP21	1	0.300769	0	4	0	3.32056
URB1	1	0.336489	0	4	0	2.96807
SLC5A3	1	0.336489	0	4	0	2.96807
AATF	1	0.300769	0	4	0	3.32056
LFNG	1	0.336489	0	4	0	2.96807
HCST	1	0.336489	0	4	0	2.96807
TRERF1	1	0.336489	0	4	0	2.96807
PTGS1	1	0.300769	0	4	0	3.32056
PDIA4	1	0.336489	0	4	0	2.96807
SHC1	1	0.300769	0	4	0	3.32056
PCDHGC3	1	0.336489	0	4	0	2.96807
MORC4	1	0.300769	0	4	0	3.32056
ICAM1	1	0.336489	0	4	0	2.96807
CORO2A	1	0.300769	0	4	0	3.32056
TMEM170B	1	0.336489	0	4	0	2.96807
RALGPS2	1	0.336489	0	4	0	2.96807
LYVE1	1	0.300769	0	4	0	3.32056
ARSA	1	0.336489	0	4	0	2.96807
COL6A1	1	0.336489	0	4	0	2.96807
CORO7	1	0.336489	0	4	0	2.96807
IKBIP	1	0.300769	0	4	0	3.32056
TRANK1	1	0.336489	0	4	0	2.96807
STAT5A	1	0.300769	0	4	0	3.32056
APAF1	1	0.336489	0	4	0	2.96807
OAS1	1	0.336489	0	4	0	2.96807
TMEM102	1	0.300769	0	4	0	3.32056
MARCH1	1	0.336489	0	4	0	2.96807
SLPI	1	0.336489	0	4	0	2.96807
DGKA	1	0.300769	0	4	0	3.32056
ARNTL	1	0.336489	0	4	0	2.96807
CYR61	1	0.300769	0	4	0	3.32056
SLC2A3	1	0.336489	0	4	0	2.96807
KIF7	1	0.300769	0	4	0	3.32056
SLC9A3R1	1	0.336489	0	4	0	2.96807
MICAL1	1	0.300769	0	4	0	3.32056
IL1R1	1	0.300769	0	4	0	3.32056
ATP9A	1	0.336489	0	4	0	2.96807
DISC1	1	0.300769	0	4	0	3.32056
MS4A14	1	0.336489	0	4	0	2.96807
LIMD2	1	0.300769	0	4	0	3.32056
MYO7A	1	0.336489	0	4	0	2.96807
FRMD8	1	0.300769	0	4	0	3.32056
SRBD1	1	0.300769	0	4	0	3.32056
VILL	1	0.336489	0	4	0	2.96807
SPIN3	1	0.300769	0	4	0	3.32056
CERCAM	1	0.336489	0	4	0	2.96807
MFSD12	1	0.300769	0	4	0	3.32056
TMEM140	1	0.336489	0	4	0	2.96807
ADAMTS12	1	0.336489	0	4	0	2.96807
PSD4	1	0.300769	0	4	0	3.32056
RASD1	1	0.336489	0	4	0	2.96807
EGR3	1	0.336489	0	4	0	2.96807
PRRX2	1	0.300769	0	4	0	3.32056
HLA-DMA	1	0.336489	0	4	0	2.96807
MMP19	1	0.300769	0	4	0	3.32056
EDEM1	1	0.336489	0	4	0	2.96807
MFSD1	1	0.300769	0	4	0	3.32056
GALNT7	1	0.300769	0	4	0	3.32056
EGR1	1	0.300769	0	4	0	3.32056
FSTL3	1	0.300769	0	4	0	3.32056
RNF19B	1	0.336489	0	4	0	2.96807
INO80B	1	0.336489	0	4	0	2.96807
RCC1	1	0.300769	0	4	0	3.32056
PML	1	0.336489	0	4	0	2.96807
ITGB5	1	0.336489	0	4	0	2.96807
CLOCK	1	0.300769	0	4	0	3.32056
GPR153	1	0.336489	0	4	0	2.96807
AMOTL1	1	0.300769	0	4	0	3.32056
TNNT2	1	0.336489	0	4	0	2.96807
APOC1	1	0.336489	0	4	0	2.96807
ITGB3	1	0.300769	0	4	0	3.32056
GGT5	1	0.336489	0	4	0	2.96807
ZFP36L1	1	0.300769	0	4	0	3.32056
TVP23C	1	0.336489	0	4	0	2.96807
DGAT2	1	0.300769	0	4	0	3.32056
ABHD2	1	0.336489	0	4	0	2.96807
WNT4	1	0.300769	0	4	0	3.32056
MAN2B2	1	0.300769	0	4	0	3.32056
EFNA5	1	0.336489	0	4	0	2.96807
COL13A1	1	0.300769	0	4	0	3.32056
B4GALNT3	1	0.300769	0	4	0	3.32056
FPGT	1	0.336489	0	4	0	2.96807
CBL	1	0.300769	0	4	0	3.32056
DOCK11	1	0.336489	0	4	0	2.96807
NEAT1	1	0.300769	0	4	0	3.32056
BEX2	1	0.336489	0	4	0	2.96807
VDR	1	0.300769	0	4	0	3.32056
EVC	1	0.336489	0	4	0	2.96807
ARSD	1	0.300769	0	4	0	3.32056
TMC8	1	0.336489	0	4	0	2.96807
CFI	1	0.336489	0	4	0	2.96807
PSAP	1	0.336489	0	4	0	2.96807
TSTD1	1	0.336489	0	4	0	2.96807
RBM43	1	0.336489	0	4	0	2.96807
SQLE	1	0.336489	0	4	0	2.96807
C20orf96	1	0.336489	0	4	0	2.96807
KIFC2	1	0.336489	0	4	0	2.96807
LAPTM5	1	0.336489	0	4	0	2.96807
TIAM1	1	0.336489	0	4	0	2.96807
SRGAP2C	1	0.336489	0	4	0	2.96807
SPTB	1	0.336489	0	4	0	2.96807
DAP	1	0.336489	0	4	0	2.96807
CTSD	1	0.336489	0	4	0	2.96807
FBLN5	1	0.336489	0	4	0	2.96807
MAFF	1	0.336489	0	4	0	2.96807
SLC37A2	1	0.336489	0	4	0	2.96807
ZBTB7C	1	0.336489	0	4	0	2.96807
GSE1	1	0.336489	0	4	0	2.96807
HSPA5	1	0.336489	0	4	0	2.96807
BACH2	1	0.336489	0	4	0	2.96807
SLC2A10	1	0.336489	0	4	0	2.96807
TF	1	0.336489	0	4	0	2.96807
EBF1	1	0.336489	0	4	0	2.96807
DUSP6	1	0.336489	0	4	0	2.96807
ANXA1	1	0.336489	0	4	0	2.96807
EFCAB13	1	0.336489	0	4	0	2.96807
MXRA8	1	0.336489	0	4	0	2.96807
NPC1	1	0.336489	0	4	0	2.96807
CBX4	1	0.336489	0	4	0	2.96807
FCHSD1	1	0.336489	0	4	0	2.96807
SCN9A	1	0.336489	0	4	0	2.96807
TLNRD1	1	0.336489	0	4	0	2.96807
LTBP2	1	0.336489	0	4	0	2.96807
MDFI	1	0.336489	0	4	0	2.96807
TMEM135	1	0.336489	0	4	0	2.96807
CGNL1	1	0.336489	0	4	0	2.96807
CTSW	1	0.336489	0	4	0	2.96807
CALB2	1	0.336489	0	4	0	2.96807
WDFY4	1	0.336489	0	4	0	2.96807
CD37	1	0.336489	0	4	0	2.96807
FGL2	1	0.336489	0	4	0	2.96807
STX1A	1	0.336489	0	4	0	2.96807
ARHGAP45	1	0.336489	0	4	0	2.96807
TENM4	1	0.336489	0	4	0	2.96807
LPCAT1	1	0.336489	0	4	0	2.96807
TLR1	1	0.336489	0	4	0	2.96807
INHBB	1	0.336489	0	4	0	2.96807
AATK	1	0.336489	0	4	0	2.96807
LAMA5	1	0.336489	0	4	0	2.96807
PCED1A	1	0.336489	0	4	0	2.96807
PROS1	1	0.336489	0	4	0	2.96807
CFB	1	0.336489	0	4	0	2.96807
SERPING1	1	0.336489	0	4	0	2.96807
SYNE3	1	0.336489	0	4	0	2.96807
DAB2	1	0.336489	0	4	0	2.96807
DENND6B	1	0.336489	0	4	0	2.96807
FPR1	1	0.336489	0	4	0	2.96807
AMPD3	1	0.336489	0	4	0	2.96807
SYN1	1	0.336489	0	4	0	2.96807
C1S	1	0.336489	0	4	0	2.96807
PLCD1	1	0.336489	0	4	0	2.96807
ADCY7	1	0.336489	0	4	0	2.96807
PDK4	1	0.336489	0	4	0	2.96807
GPR34	1	0.336489	0	4	0	2.96807
TSPAN5	1	0.336489	0	4	0	2.96807
PTK2B	1	0.336489	0	4	0	2.96807
MYBPH	1	0.336489	0	4	0	2.96807
ARHGAP36	1	0.336489	0	4	0	2.96807
IL18BP	1	0.336489	0	4	0	2.96807
PLPPR4	1	0.336489	0	4	0	2.96807
TTC39B	1	0.336489	0	4	0	2.96807
ADAM8	1	0.336489	0	4	0	2.96807
LCA5	1	0.336489	0	4	0	2.96807
LAMB1	1	0.336489	0	4	0	2.96807
FABP4	1	0.336489	0	4	0	2.96807
KCTD12	1	0.336489	0	4	0	2.96807
PXDC1	1	0.336489	0	4	0	2.96807
CACNG8	1	0.336489	0	4	0	2.96807
MYO9B	1	0.336489	0	4	0	2.96807
FRMD4B	1	0.336489	0	4	0	2.96807
PARP10	1	0.336489	0	4	0	2.96807
SLC2A13	1	0.336489	0	4	0	2.96807
LENG9	1	0.336489	0	4	0	2.96807
LINC00174	1	0.336489	0	4	0	2.96807
SLC44A5	1	0.336489	0	4	0	2.96807
C5AR1	1	0.336489	0	4	0	2.96807
OAS2	1	0.336489	0	4	0	2.96807
CIITA	1	0.336489	0	4	0	2.96807
UGCG	1	0.336489	0	4	0	2.96807
ZNF503	1	0.336489	0	4	0	2.96807
GIMAP2	1	0.336489	0	4	0	2.96807
TMEM132C	1	0.336489	0	4	0	2.96807
RRAD	1	0.336489	0	4	0	2.96807
TLR2	1	0.336489	0	4	0	2.96807
SAT1	1	0.336489	0	4	0	2.96807
ERAP1	1	0.336489	0	4	0	2.96807
TMEM178A	1	0.336489	0	4	0	2.96807
NTRK2	1	0.336489	0	4	0	2.96807
ZEB2	1	0.336489	0	4	0	2.96807
SOX17	1	0.336489	0	4	0	2.96807
TXNIP	1	0.336489	0	4	0	2.96807
HOXD3	1	0.336489	0	4	0	2.96807
NPTXR	1	0.336489	0	4	0	2.96807
TCEAL9	1	0.336489	0	4	0	2.96807
CXCR4	1	0.336489	0	4	0	2.96807
PLAUR	1	0.336489	0	4	0	2.96807
PGAP1	1	0.336489	0	4	0	2.96807

## Sheet: 4. CLTIvsHA miRNA-Target table
miRNA-target miRTarBase
CDKN1A	COL1A1	ANGPTL4	CALR	CBX2	CD276	DNMT3B	F11R	FBN1	FNDC3B	HMOX1	IGFBP4	L1CAM	LOXL4	LRP10	NGFR	PIM1	PNP	RASSF5	RBM47	SERPINH1	TFAP4	ADAM12	AHNAK2	ALDOC	ANPEP	ANXA2	ARPC5	ATP8B2	BCL3	BMP1	CCDC39	CCDC88C	CCL14	CCL2	CDH11	CDON	CEBPA	CHSY1	CMTM3	COL12A1	COL3A1	COL4A1	COL8A2	CRYBG1	CTHRC1	CXCL16	DACT1	DHRS1	DSC2
hsa-miR-7110-5p	hsa-miR-29b-3p	hsa-miR-29b-3p	hsa-miR-7110-5p	hsa-miR-29b-3p	hsa-miR-7110-5p	hsa-miR-29b-3p	hsa-miR-124-3p	hsa-miR-133a-3p	hsa-miR-1-3p	hsa-miR-1-3p	hsa-miR-7110-5p	hsa-miR-1-3p	hsa-miR-29b-3p	hsa-miR-29b-3p	hsa-miR-335-5p	hsa-miR-1-3p	hsa-miR-133a-3p	hsa-miR-124-3p	hsa-miR-124-3p	hsa-miR-133a-3p	hsa-miR-7110-5p	hsa-miR-29b-3p	hsa-miR-1-3p	hsa-miR-133a-3p	hsa-miR-1-3p	hsa-miR-133a-3p	hsa-miR-133a-3p	hsa-miR-335-5p	hsa-miR-7110-5p	hsa-miR-29b-3p	hsa-miR-133a-3p	hsa-miR-1-3p	hsa-miR-1-3p	hsa-miR-124-3p	hsa-miR-124-3p	hsa-miR-124-3p	hsa-miR-1-3p	hsa-miR-124-3p	hsa-miR-124-3p	hsa-miR-1-3p	hsa-miR-29b-3p	hsa-miR-29b-3p	hsa-miR-124-3p	hsa-miR-29b-3p	hsa-miR-124-3p	hsa-miR-7110-5p	hsa-miR-124-3p	hsa-miR-1-3p	hsa-miR-29b-3p
hsa-miR-133a-3p	hsa-miR-133a-3p	hsa-miR-1-3p	hsa-miR-1-3p	hsa-miR-1-3p	hsa-miR-29b-3p	hsa-miR-124-3p	hsa-miR-1-3p	hsa-miR-29b-3p	hsa-miR-124-3p	hsa-miR-124-3p	hsa-miR-124-3p	hsa-miR-124-3p	hsa-miR-124-3p	hsa-miR-124-3p	hsa-miR-7110-5p	hsa-miR-335-5p	hsa-miR-1-3p	hsa-miR-1-3p	hsa-miR-1-3p	hsa-miR-29b-3p	hsa-miR-124-3p	hsa-miR-1-3p	hsa-miR-124-3p	hsa-miR-335-5p	hsa-miR-124-3p	hsa-miR-1-3p	hsa-miR-1-3p	hsa-miR-124-3p	hsa-miR-133a-3p	hsa-miR-335-5p	hsa-miR-124-3p	hsa-miR-335-5p	hsa-miR-335-5p	hsa-miR-1-3p	hsa-miR-335-5p	hsa-miR-335-5p	hsa-miR-124-3p	hsa-miR-1-3p	hsa-miR-335-5p	hsa-miR-124-3p	hsa-miR-335-5p	hsa-miR-124-3p	hsa-miR-335-5p	hsa-miR-124-3p	hsa-miR-335-5p	hsa-miR-335-5p	hsa-miR-335-5p	hsa-miR-124-3p	hsa-miR-335-5p
hsa-miR-335-5p	hsa-miR-7110-5p	hsa-miR-124-3p	hsa-miR-124-3p	hsa-miR-124-3p	hsa-miR-335-5p	hsa-miR-335-5p	hsa-miR-335-5p	hsa-miR-1-3p	hsa-miR-335-5p	hsa-miR-335-5p	hsa-miR-335-5p	hsa-miR-335-5p	hsa-miR-335-5p	hsa-miR-335-5p	hsa-miR-133a-3p	hsa-miR-124-3p	hsa-miR-124-3p	hsa-miR-335-5p	hsa-miR-335-5p	hsa-miR-124-3p	hsa-miR-335-5p
hsa-miR-124-3p	hsa-miR-124-3p
[truncated: 727 more columns]

## Sheet: 5. miR-1,-133a,-29b subnetwork
Network miRTarBase			n=	144	24	50	5	7	4	1
microRNA	microRNA Target Gene			unique to:	unique to:	unique to:	shared by:	shared by:	shared by:	shared by:
hsa-miR-1-3p	CEBPA			miR-1	miR-133a	miR-29b	miR-1 and miR-133a	miR-1 and miR-29b	miR-133a and miR-29b	miR-1, miR-133a, and miR-29b
hsa-miR-1-3p	FOXP1			ABCC4	ALDOC	BBC3	ANXA2	ADAM12	COL1A1	FBN1
hsa-miR-1-3p	UNC93B1			ACTC1	APOL6	BMP1	ARPC5	ANGPTL4	FSCN1
hsa-miR-1-3p	THBS1			ACTN1	ATP13A3	C1QTNF6	IGF1	CBX2	SERPINH1
hsa-miR-1-3p	SLC25A22			AFAP1	BCL3	C21orf91	PNP	IMPDH1	THBS2
hsa-miR-1-3p	SLC25A1			AGRN	CCDC39	CASP8	PTMA	MKI67
hsa-miR-1-3p	SH3BGRL3			AGTRAP	CDK5R1	CBX6		NOTCH2
hsa-miR-1-3p	PTPRF			AHNAK2	CDKN1A	CD276		SMARCC1
hsa-miR-1-3p	HACD2			AIFM2	CNN2	COL3A1
hsa-miR-1-3p	PTMA			ANPEP	EFHD2	COL4A1
hsa-miR-1-3p	PTBP1			ATL3	FAM213B	COL4A2
hsa-miR-1-3p	PPIB			ATP13A1	FOSL2	COL5A1
hsa-miR-1-3p	NOTCH2			BAX	FTL	COL5A2
hsa-miR-1-3p	MTHFD2			BLCAP	KCNQ1	COL6A3
hsa-miR-1-3p	MOV10			CALR	MMP14	COL7A1
hsa-miR-1-3p	LRP1			CAPG	NCDN	CRYBG1
hsa-miR-1-3p	ITGB4			CAPZA1	NFAM1	DNMT1
hsa-miR-1-3p	EHMT2			CCDC102A	NGFR	DNMT3B
hsa-miR-1-3p	CTSC			CCDC170	NR4A2	DSC2
hsa-miR-1-3p	CORO1C			CCDC88C	PIK3R2	DUSP2
hsa-miR-1-3p	ANXA2			CCL14	POU2F2	ENPP2
hsa-miR-1-3p	ANPEP			CCL2	PRELID1	FJX1
hsa-miR-1-3p	AGRN			CD109	SESN2	FOS
hsa-miR-1-3p	IGF1			CD44	SESN3	GLDN
hsa-miR-1-3p	SH3PXD2B			CEBPA	SOX4	GRN
hsa-miR-1-3p	GJA1			CHST11		INSIG1
hsa-miR-1-3p	SH2D4A			CHSY1		KIAA1671
hsa-miR-1-3p	BLCAP			COL12A1		LOX
hsa-miR-1-3p	SHTN1			CORO1C		LOXL2
hsa-miR-1-3p	EML4			COTL1		LOXL4
hsa-miR-1-3p	PGM2			CRELD2		LRP10
hsa-miR-1-3p	CHSY1			CTSC		MDM2
hsa-miR-1-3p	TDP1			DHRS1		MMP2
hsa-miR-1-3p	PREX1			DPY19L1		MYC
hsa-miR-1-3p	PDCD4			DTX1		NID1
hsa-miR-1-3p	CHST11			EHMT2		P3H1
hsa-miR-1-3p	RABGAP1L			EML3		PDGFC
hsa-miR-1-3p	SLC16A9			EML4		PDGFRA
hsa-miR-1-3p	SERP1			EMP3		PIK3CG
hsa-miR-1-3p	UST			ETNK1		PTEN
hsa-miR-1-3p	MMD			EXOC2		S100B
hsa-miR-1-3p	G6PD			F11R		SOX12
hsa-miR-1-3p	PNP			FADS1		SPARC
hsa-miR-1-3p	RBM47			FAM102A		TET3
hsa-miR-1-3p	KIF2A			FANCI		TGFB1
hsa-miR-1-3p	PIM1			FASN		TGFB2
hsa-miR-1-3p	PAX3			FN1		TGFB3
hsa-miR-1-3p	TSPAN4			FNDC3B		TGIF2
hsa-miR-1-3p	TWF1			FOXP1		TNFAIP3
hsa-miR-1-3p	RRBP1			FYB1		TRAM2
hsa-miR-1-3p	FN1			G6PD		WWTR1
hsa-miR-1-3p	SNAI2			GJA1
hsa-miR-1-3p	CD44			GLI2
hsa-miR-1-3p	RCC2			H1FX
hsa-miR-1-3p	CRELD2			HACD2
hsa-miR-1-3p	AGTRAP			HERC5
hsa-miR-1-3p	FANCI			HMOX1
hsa-miR-1-3p	SLC39A14			HSD3B7
hsa-miR-1-3p	H1FX			HSP90B1
hsa-miR-1-3p	ATL3			ITGA3
hsa-miR-1-3p	RAP1B			ITGB4
hsa-miR-1-3p	PGD			KIAA1522
hsa-miR-1-3p	PCDH7			KIF2A
hsa-miR-1-3p	CCDC88C			L1CAM
hsa-miR-1-3p	UNC13D			LCP1
hsa-miR-1-3p	DTX1			LGALS3BP
hsa-miR-1-3p	P3H3			LMNB1
hsa-miR-1-3p	CALR			LRP1
hsa-miR-1-3p	MCAM			LRRC59
hsa-miR-1-3p	VMP1			LRRC8B
hsa-miR-1-3p	FAM102A			MAN1B1
hsa-miR-1-3p	PXDN			MARCKS
hsa-miR-1-3p	NAT14			MAST4
hsa-miR-1-3p	EXOC2			MCAM
hsa-miR-1-3p	OSBPL10			MFSD10
hsa-miR-1-3p	MKI67			MMD
hsa-miR-1-3p	PPARG			MOV10
hsa-miR-1-3p	TNKS1BP1			MTHFD2
hsa-miR-1-3p	CD109			NAIP
hsa-miR-1-3p	DHRS1			NAT14
hsa-miR-1-3p	CCL14			NBL1
hsa-miR-1-3p	HMOX1			NCS1
hsa-miR-1-3p	HSP90B1			NR5A2
hsa-miR-1-3p	EMP3			NT5E
hsa-miR-1-3p	NR5A2			NXT2
hsa-miR-1-3p	ADAM12			OSBPL10
hsa-miR-1-3p	SUSD1			P3H3
hsa-miR-1-3p	SMARCC1			PARVA
hsa-miR-1-3p	NXT2			PAX3
hsa-miR-1-3p	ACTN1			PCDH7
hsa-miR-1-3p	PDIA3			PDCD4
hsa-miR-1-3p	FBN1			PDIA3
hsa-miR-1-3p	NCS1			PGD
hsa-miR-1-3p	MAN1B1			PGM2
hsa-miR-1-3p	MFSD10			PHLDB2
hsa-miR-1-3p	PHLDB2			PIM1
hsa-miR-1-3p	RASSF5			PLCB3
hsa-miR-1-3p	PARVA			PLEKHH2
hsa-miR-1-3p	MARCKS			PLXNB2
hsa-miR-1-3p	FNDC3B			POLD1
hsa-miR-1-3p	ANGPTL4			PPARG
hsa-miR-1-3p	ETNK1			PPIA
hsa-miR-1-3p	ACTC1			PPIB
hsa-miR-1-3p	PLCB3			PPP2R1B
hsa-miR-1-3p	LCP1			PREX1
hsa-miR-1-3p	POLD1			PTBP1
hsa-miR-1-3p	RPP40			PTPRF
hsa-miR-1-3p	S100A11			PXDN
hsa-miR-1-3p	ABCC4			RABGAP1L
hsa-miR-1-3p	FADS1			RAP1B
hsa-miR-1-3p	PPIA			RASSF5
hsa-miR-1-3p	CAPG			RBM47
hsa-miR-1-3p	PLEKHH2			RCC2
hsa-miR-1-3p	ZNF280C			RIN1
hsa-miR-1-3p	GLI2			RIPK2
hsa-miR-1-3p	ITGA3			RPP40
hsa-miR-1-3p	NT5E			RRBP1
hsa-miR-1-3p	DPY19L1			S100A11
hsa-miR-1-3p	LMNB1			S100A16
hsa-miR-1-3p	AIFM2			SEMA4D
hsa-miR-1-3p	HERC5			SERP1
hsa-miR-1-3p	SRGAP1			SH2D4A
hsa-miR-1-3p	AFAP1			SH3BGRL3
hsa-miR-1-3p	EML3			SH3PXD2B
hsa-miR-1-3p	BAX			SHTN1
hsa-miR-1-3p	AHNAK2			SLC16A9
hsa-miR-1-3p	MAST4			SLC25A1
hsa-miR-1-3p	HSD3B7			SLC25A22
hsa-miR-1-3p	COTL1			SLC39A14
hsa-miR-1-3p	SEMA4D			SNAI2
hsa-miR-1-3p	IMPDH1			SRGAP1
hsa-miR-1-3p	CCDC102A			SUSD1
hsa-miR-1-3p	CBX2			TBC1D9
hsa-miR-1-3p	TKT			TDP1
hsa-miR-1-3p	LRRC8B			THBS1
hsa-miR-1-3p	TBC1D9			THY1
hsa-miR-1-3p	KIAA1522			TKT
hsa-miR-1-3p	CCDC170			TNKS1BP1
hsa-miR-1-3p	LGALS3BP			TSPAN4
hsa-miR-1-3p	COL12A1			TWF1
hsa-miR-1-3p	ARPC5			UNC13D
hsa-miR-1-3p	CCL2			UNC93B1
hsa-miR-1-3p	NBL1			UST
hsa-miR-1-3p	ATP13A1			VMP1
hsa-miR-1-3p	PLXNB2			ZNF280C
hsa-miR-1-3p	F11R
hsa-miR-1-3p	S100A16
hsa-miR-1-3p	RIN1
hsa-miR-1-3p	RIPK2
hsa-miR-1-3p	L1CAM
hsa-miR-1-3p	THY1
hsa-miR-1-3p	FASN
hsa-miR-1-3p	PPP2R1B
hsa-miR-1-3p	LRRC59
hsa-miR-1-3p	FYB1
hsa-miR-1-3p	NAIP
hsa-miR-1-3p	CAPZA1
hsa-miR-133a-3p	KCNQ1
hsa-miR-133a-3p	FSCN1
hsa-miR-133a-3p	PNP
hsa-miR-133a-3p	FBN1
hsa-miR-133a-3p	PRELID1
hsa-miR-133a-3p	CNN2
hsa-miR-133a-3p	ARPC5
hsa-miR-133a-3p	FTL
hsa-miR-133a-3p	PIK3R2
hsa-miR-133a-3p	COL1A1
hsa-miR-133a-3p	NR4A2
hsa-miR-133a-3p	MMP14
hsa-miR-133a-3p	ANXA2
hsa-miR-133a-3p	BCL3
hsa-miR-133a-3p	SESN2
hsa-miR-133a-3p	EFHD2
hsa-miR-133a-3p	CDKN1A
hsa-miR-133a-3p	SESN3
hsa-miR-133a-3p	THBS2
hsa-miR-133a-3p	CDK5R1
hsa-miR-133a-3p	ATP13A3
hsa-miR-133a-3p	PTMA
hsa-miR-133a-3p	NCDN
hsa-miR-133a-3p	CCDC39
hsa-miR-133a-3p	ALDOC
hsa-miR-133a-3p	FOSL2
hsa-miR-133a-3p	SERPINH1
hsa-miR-133a-3p	APOL6
hsa-miR-133a-3p	NFAM1
hsa-miR-133a-3p	IGF1
hsa-miR-133a-3p	SOX4
hsa-miR-133a-3p	NGFR
hsa-miR-133a-3p	FAM213B
hsa-miR-133a-3p	POU2F2
hsa-miR-29b-3p	TGFB3
hsa-miR-29b-3p	COL4A2
hsa-miR-29b-3p	COL1A1
hsa-miR-29b-3p	DNMT3B
hsa-miR-29b-3p	DNMT1
hsa-miR-29b-3p	S100B
hsa-miR-29b-3p	GRN
hsa-miR-29b-3p	COL3A1
hsa-miR-29b-3p	COL4A1
hsa-miR-29b-3p	MMP2
hsa-miR-29b-3p	BBC3
hsa-miR-29b-3p	ADAM12
hsa-miR-29b-3p	NID1
hsa-miR-29b-3p	TGFB2
hsa-miR-29b-3p	TGFB1
hsa-miR-29b-3p	BMP1
hsa-miR-29b-3p	PTEN
hsa-miR-29b-3p	PIK3CG
hsa-miR-29b-3p	DUSP2
hsa-miR-29b-3p	FOS
hsa-miR-29b-3p	IMPDH1
hsa-miR-29b-3p	LRP10
hsa-miR-29b-3p	KIAA1671
hsa-miR-29b-3p	SMARCC1
hsa-miR-29b-3p	MKI67
hsa-miR-29b-3p	COL7A1
hsa-miR-29b-3p	SOX12
hsa-miR-29b-3p	TGIF2
hsa-miR-29b-3p	SERPINH1
hsa-miR-29b-3p	NOTCH2
hsa-miR-29b-3p	INSIG1
hsa-miR-29b-3p	TET3
hsa-miR-29b-3p	CRYBG1
hsa-miR-29b-3p	COL5A2
hsa-miR-29b-3p	SPARC
hsa-miR-29b-3p	FBN1
hsa-miR-29b-3p	LOX
hsa-miR-29b-3p	DSC2
hsa-miR-29b-3p	PDGFRA
hsa-miR-29b-3p	PDGFC
hsa-miR-29b-3p	LOXL4
hsa-miR-29b-3p	LOXL2
hsa-miR-29b-3p	ANGPTL4
hsa-miR-29b-3p	TRAM2
hsa-miR-29b-3p	P3H1
hsa-miR-29b-3p	C1QTNF6
hsa-miR-29b-3p	FSCN1
hsa-miR-29b-3p	GLDN
hsa-miR-29b-3p	MDM2
hsa-miR-29b-3p	CASP8
hsa-miR-29b-3p	FJX1
hsa-miR-29b-3p	ENPP2
hsa-miR-29b-3p	C21orf91
hsa-miR-29b-3p	WWTR1
hsa-miR-29b-3p	CBX6
hsa-miR-29b-3p	CBX2
hsa-miR-29b-3p	TNFAIP3
hsa-miR-29b-3p	COL5A1
hsa-miR-29b-3p	COL6A3
hsa-miR-29b-3p	THBS2
hsa-miR-29b-3p	MYC
hsa-miR-29b-3p	CD276

## Sheet: 6. CLTIvsIC UP Enrich. Results
Mienturnet Enrichment results miRTarBase
microRNA	p-value	FDR	Odd ratio	Number of interactions	Target Gene 1	Target Gene 2	Target Gene 3	Target Gene 4	Target Gene 5	Target Gene 6	Target Gene 7	Target Gene 8	Target Gene 9	Target Gene 10	Target Gene 11	Target Gene 12	Target Gene 13	Target Gene 14	Target Gene 15	Target Gene 16	Target Gene 17	Target Gene 18	Target Gene 19	Target Gene 20	Target Gene 21	Target Gene 22	Target Gene 23	Target Gene 24	Target Gene 25	Target Gene 26	Target Gene 27	Target Gene 28	Target Gene 29	Target Gene 30	Target Gene 31	Target Gene 32	Target Gene 33	Target Gene 34	Target Gene 35	Target Gene 36	Target Gene 37	Target Gene 38	Target Gene 39	Target Gene 40	Target Gene 41	Target Gene 42	Target Gene 43	Target Gene 44	Target Gene 45
hsa-miR-124-3p	6.83e-16	1.75e-12	0.65	298	EFNB1	ELOVL5	CEBPA	CDC14B	ARPC1B	LMNB1	ELF4	CDCA7	OSBPL8	BTG3	CYP1B1	TOM1L1	CHSY1	NEK6	RASSF5	TNFRSF21	PAPSS2	APEX2	SLC30A7	PTBP1	AHR	PLP2	F11R	GNAI3	SERP1	ELOVL1	IQGAP1	FCHO2	CREB3L2	TTC7A	LRRC1	SNAI2	PLOD3	LITAF	CD164	ZFP36L2	CAPRIN2	NID1	RHOG	ELK3	CCL2	VIM	OAF	TUBB6	TMEM263
hsa-miR-1-3p	2.02e-10	2.59e-07	0.648	190	CEBPA	FOXP1	YWHAQ	UNC93B1	THBS1	SLC25A22	SLC25A1	SH3BGRL3	PTPRF	HACD2	HACD3	PTMA	PTBP1	PPIB	NOTCH2	MTHFD2	MRC2	MOV10	LRP1	ITGB4	EHMT2	EGFR	DNAJB1	CTSC	CORO1C	CAND1	ANXA2	ANPEP	ANP32B	ADPGK	IGF1	SH3PXD2B	KCNJ2	GJA1	LZTFL1	ARF3	SH2D4A	TRIM2	RABL2B	AXL	BLCAP	SHTN1	EML4	PGM2	CHSY1
hsa-miR-335-5p	1.23e-09	1.05e-06	0.783	449	TNC	MERTK	SOX4	RUNX2	BSN	HMBOX1	TGFBR2	LRRC4	IDUA	GCNT2	ALDH2	NGFR	UGDH	WASHC4	ORAI3	SERPINA3	ECE1	SEC24D	ARHGEF28	SERPINA1	CD14	CCNG2	C7orf31	VAT1	TSPYL2	PNPLA3	ATP10A	ATP10D	CRISPLD2	SPP1	SLC12A7	RHOB	ALDOC	KLF4	CFP	GALNT12	SORBS2	NEFM	HYOU1	LHX6	RRBP1	MEIS3	CD8A	LTC4S	RNF213
hsa-miR-29b-3p	2.67e-08	1.71e-05	0.513	68	TGFB3	COL4A2	COL1A1	S100B	GRN	COL3A1	COL4A1	MMP2	BBC3	ADAM12	NID1	TGFB1	BMP1	PTEN	PIK3CG	DUSP2	FOS	IMPDH1	LRP10	IFIH1	CCND2	SOX12	TGIF2	SERPINH1	NOTCH2	BTG2	TMTC3	RNF138	INSIG1	TET3	CRYBG1	COL5A2	SPARC	FBN1	LOX	PDGFRB	EMP1	DSC2	PDGFRA	PDGFC	LOXL4	LOXL2	ANGPTL4	TRAM2	REL
hsa-miR-29a-3p	1.26e-06	0.000648	0.554	64	COL4A2	COL4A1	CD276	SFRP2	S100B	IMPDH1	ZFP36	TGFB3	SPARC	TNFAIP3	NAV3	PXDN	C1QTNF6	PTEN	COL3A1	CCDC14	KLF4	CCND2	MMP2	BTG2	TMTC3	RNF138	INSIG1	TET3	CRYBG1	COL5A2	FBN1	SERPINH1	LOX	PDGFRB	EMP1	DSC2	TRAF4	SRGAP2	IGF1	TRAM2	REL	P3H1	FOS	DUSP2	CAND1	BBC3	FSCN1	GLDN	MDM2
hsa-miR-133a-3p	1.95e-06	0.000833	0.461	38	KCNQ1	FSCN1	PNP	MSN	EGFR	FBN1	ARL6IP1	SMIM14	PRELID1	CNN2	ARPC5	FTL	COL1A1	NR4A2	MMP14	ANXA2	SNX30	BCL3	SESN2	EFHD2	CDKN1A	SESN3	THBS2	SNX33	CDK5R1	ATP13A3	PTMA	CCDC39	ALDOC	FOSL2	SERPINH1	APOL6	NFAM1	IGF1	SOX4	NGFR	RAB5C	POU2F2
hsa-miR-29c-3p	1.18e-05	0.00431	0.576	59	COL3A1	COL1A1	SPARC	COL4A2	COL4A1	COL1A2	FBN1	CD276	WNT4	OIP5	GNB4	SOWAHC	TXNDC16	FREM2	TMTC3	PLAG1	MTHFD2	MMP2	RCC2	CCND2	PTEN	COL6A2	BTG2	RNF138	INSIG1	TET3	TGIF2	CRYBG1	COL5A2	SERPINH1	LOX	PDGFRB	EMP1	DSC2	TIAM1	TRAM2	REL	P3H1	FOS	DUSP2	CAND1	BBC3	C1QTNF6	FSCN1	GLDN
hsa-miR-146a-5p	1.89e-05	0.00606	0.551	49	CXCR4	CFH	IRAK2	TLR2	CDKN1A	EGFR	FAS	CDKN3	TLR4	WASF2	IRF7	ITGB2	OLFML2A	IFITM3	NMI	ITGBL1	IFI44	IFI44L	MX2	EPSTI1	SAMD9L	SPP1	SLPI	MSC	ICAM1	ZNF117	IL1RAP	ROBO1	DUSP1	SFRP1	LIMD2	HAAO	MICAL2	ATP13A3	FANCF	TLL1	CYTIP	ZNF738	ALG10B	CYBRD1	CPM	NOTCH2	FOS	LFNG	TGFB1
hsa-miR-338-3p	3.78e-05	0.0108	0.513	37	MAP1A	RUNX2	MMP2	PREX2	SSX2IP	ZEB2	PFAS	FOS	NCS1	TRADD	ARHGEF28	ALOX5AP	BEST3	CCDC14	ADCY7	ZNF626	SLC7A7	MID1	FJX1	ARL4C	RNF217	C1QTNF6	DSEL	TET3	HRH1	RFTN2	ID3	RPP25	PCDH7	FUT4	MVK	SOX4	HIF1A	ITGB3	CAPN5	MSN	SCARA3
hsa-miR-6885-3p	0.000103	0.0265	0.531	36	SOX4	PGRMC1	PTMA	LAPTM5	TP53INP1	ITGA2	ANKEF1	FOS	BMP2K	SCN9A	RAB15	MIB1	MBOAT2	SH3BGRL	EDEM1	CAPZA1	TTF2	PCDH19	KLF6	ACAP2	PDGFRA	MAN1C1	ROBO1	PLXNA3	TP63	CBLB	CD200	SLC43A3	TSKU	RUNX1	MAFF	CYP1B1	FUT4	FAM91A1	ARID3A	LETMD1
[truncated: 404 more columns]

## Sheet: 7. CLTIvsIC Network
Network miRTarBase
microRNA	microRNA Target Gene
hsa-miR-124-3p	EFNB1
hsa-miR-1-3p	CEBPA
hsa-miR-335-5p	TNC
hsa-miR-29b-3p	TGFB3
hsa-miR-29a-3p	COL4A2
hsa-miR-133a-3p	KCNQ1
hsa-miR-29c-3p	COL3A1
hsa-miR-146a-5p	CXCR4
hsa-miR-338-3p	MAP1A
hsa-miR-6885-3p	SOX4
hsa-miR-124-3p	ELOVL5
hsa-miR-1-3p	FOXP1
hsa-miR-335-5p	MERTK
hsa-miR-29b-3p	COL4A2
hsa-miR-29a-3p	COL4A1
hsa-miR-133a-3p	FSCN1
hsa-miR-29c-3p	COL1A1
hsa-miR-146a-5p	CFH
hsa-miR-338-3p	RUNX2
hsa-miR-6885-3p	PGRMC1
hsa-miR-124-3p	CEBPA
hsa-miR-1-3p	YWHAQ
hsa-miR-335-5p	SOX4
hsa-miR-29b-3p	COL1A1
hsa-miR-29a-3p	CD276
hsa-miR-133a-3p	PNP
hsa-miR-29c-3p	SPARC
hsa-miR-146a-5p	IRAK2
hsa-miR-338-3p	MMP2
hsa-miR-6885-3p	PTMA
hsa-miR-124-3p	CDC14B
hsa-miR-1-3p	UNC93B1
hsa-miR-335-5p	RUNX2
hsa-miR-29b-3p	S100B
hsa-miR-29a-3p	SFRP2
hsa-miR-133a-3p	MSN
hsa-miR-29c-3p	COL4A2
hsa-miR-146a-5p	TLR2
hsa-miR-338-3p	PREX2
hsa-miR-6885-3p	LAPTM5
hsa-miR-124-3p	ARPC1B
hsa-miR-1-3p	THBS1
hsa-miR-335-5p	BSN
hsa-miR-29b-3p	GRN
hsa-miR-29a-3p	S100B
hsa-miR-133a-3p	EGFR
hsa-miR-29c-3p	COL4A1
hsa-miR-146a-5p	CDKN1A
hsa-miR-338-3p	SSX2IP
hsa-miR-6885-3p	TP53INP1
hsa-miR-124-3p	LMNB1
hsa-miR-1-3p	SLC25A22
hsa-miR-335-5p	HMBOX1
hsa-miR-29b-3p	COL3A1
hsa-miR-29a-3p	IMPDH1
hsa-miR-133a-3p	FBN1
hsa-miR-29c-3p	COL1A2
hsa-miR-146a-5p	EGFR
hsa-miR-338-3p	ZEB2
hsa-miR-6885-3p	ITGA2
hsa-miR-124-3p	ELF4
hsa-miR-1-3p	SLC25A1
hsa-miR-335-5p	TGFBR2
hsa-miR-29b-3p	COL4A1
hsa-miR-29a-3p	ZFP36
hsa-miR-133a-3p	ARL6IP1
hsa-miR-29c-3p	FBN1
hsa-miR-146a-5p	FAS
hsa-miR-338-3p	PFAS
hsa-miR-6885-3p	ANKEF1
hsa-miR-124-3p	CDCA7
hsa-miR-1-3p	SH3BGRL3
hsa-miR-335-5p	LRRC4
hsa-miR-29b-3p	MMP2
hsa-miR-29a-3p	TGFB3
hsa-miR-133a-3p	SMIM14
hsa-miR-29c-3p	CD276
hsa-miR-146a-5p	CDKN3
hsa-miR-338-3p	FOS
hsa-miR-6885-3p	FOS
hsa-miR-124-3p	OSBPL8
hsa-miR-1-3p	PTPRF
hsa-miR-335-5p	IDUA
hsa-miR-29b-3p	BBC3
hsa-miR-29a-3p	SPARC
hsa-miR-133a-3p	PRELID1
hsa-miR-29c-3p	WNT4
hsa-miR-146a-5p	TLR4
hsa-miR-338-3p	NCS1
hsa-miR-6885-3p	BMP2K
hsa-miR-124-3p	BTG3
hsa-miR-1-3p	HACD2
hsa-miR-335-5p	GCNT2
hsa-miR-29b-3p	ADAM12
hsa-miR-29a-3p	TNFAIP3
hsa-miR-133a-3p	CNN2
hsa-miR-29c-3p	OIP5
hsa-miR-146a-5p	WASF2
hsa-miR-338-3p	TRADD
hsa-miR-6885-3p	SCN9A
hsa-miR-124-3p	CYP1B1
hsa-miR-1-3p	HACD3
hsa-miR-335-5p	ALDH2
hsa-miR-29b-3p	NID1
hsa-miR-29a-3p	NAV3
hsa-miR-133a-3p	ARPC5
hsa-miR-29c-3p	GNB4
hsa-miR-146a-5p	IRF7
hsa-miR-338-3p	ARHGEF28
hsa-miR-6885-3p	RAB15
hsa-miR-124-3p	TOM1L1
hsa-miR-1-3p	PTMA
hsa-miR-335-5p	NGFR
hsa-miR-29b-3p	TGFB1
hsa-miR-29a-3p	PXDN
hsa-miR-133a-3p	FTL
hsa-miR-29c-3p	SOWAHC
hsa-miR-146a-5p	ITGB2
hsa-miR-338-3p	ALOX5AP
hsa-miR-6885-3p	MIB1
hsa-miR-124-3p	CHSY1
hsa-miR-1-3p	PTBP1
hsa-miR-335-5p	UGDH
hsa-miR-29b-3p	BMP1
hsa-miR-29a-3p	C1QTNF6
hsa-miR-133a-3p	COL1A1
hsa-miR-29c-3p	TXNDC16
hsa-miR-146a-5p	OLFML2A
hsa-miR-338-3p	BEST3
hsa-miR-6885-3p	MBOAT2
hsa-miR-124-3p	NEK6
hsa-miR-1-3p	PPIB
hsa-miR-335-5p	WASHC4
hsa-miR-29b-3p	PTEN
hsa-miR-29a-3p	PTEN
hsa-miR-133a-3p	NR4A2
hsa-miR-29c-3p	FREM2
hsa-miR-146a-5p	IFITM3
hsa-miR-338-3p	CCDC14
hsa-miR-6885-3p	SH3BGRL
hsa-miR-124-3p	RASSF5
hsa-miR-1-3p	NOTCH2
hsa-miR-335-5p	ORAI3
hsa-miR-29b-3p	PIK3CG
hsa-miR-29a-3p	COL3A1
hsa-miR-133a-3p	MMP14
hsa-miR-29c-3p	TMTC3
hsa-miR-146a-5p	NMI
hsa-miR-338-3p	ADCY7
hsa-miR-6885-3p	EDEM1
hsa-miR-124-3p	TNFRSF21
hsa-miR-1-3p	MTHFD2
hsa-miR-335-5p	SERPINA3
hsa-miR-29b-3p	DUSP2
hsa-miR-29a-3p	CCDC14
hsa-miR-133a-3p	ANXA2
hsa-miR-29c-3p	PLAG1
hsa-miR-146a-5p	ITGBL1
hsa-miR-338-3p	ZNF626
hsa-miR-6885-3p	CAPZA1
hsa-miR-124-3p	PAPSS2
hsa-miR-1-3p	MRC2
hsa-miR-335-5p	ECE1
hsa-miR-29b-3p	FOS
hsa-miR-29a-3p	KLF4
hsa-miR-133a-3p	SNX30
hsa-miR-29c-3p	MTHFD2
hsa-miR-146a-5p	IFI44
hsa-miR-338-3p	SLC7A7
hsa-miR-6885-3p	TTF2
hsa-miR-124-3p	APEX2
hsa-miR-1-3p	MOV10
hsa-miR-335-5p	SEC24D
hsa-miR-29b-3p	IMPDH1
hsa-miR-29a-3p	CCND2
hsa-miR-133a-3p	BCL3
hsa-miR-29c-3p	MMP2
hsa-miR-146a-5p	IFI44L
hsa-miR-338-3p	MID1
hsa-miR-6885-3p	PCDH19
hsa-miR-124-3p	SLC30A7
hsa-miR-1-3p	LRP1
hsa-miR-335-5p	ARHGEF28
hsa-miR-29b-3p	LRP10
hsa-miR-29a-3p	MMP2
hsa-miR-133a-3p	SESN2
hsa-miR-29c-3p	RCC2
hsa-miR-146a-5p	MX2
hsa-miR-338-3p	FJX1
hsa-miR-6885-3p	KLF6
hsa-miR-124-3p	PTBP1
hsa-miR-1-3p	ITGB4
hsa-miR-335-5p	SERPINA1
hsa-miR-29b-3p	IFIH1
hsa-miR-29a-3p	BTG2
hsa-miR-133a-3p	EFHD2
hsa-miR-29c-3p	CCND2
hsa-miR-146a-5p	EPSTI1
hsa-miR-338-3p	ARL4C
hsa-miR-6885-3p	ACAP2
hsa-miR-124-3p	AHR
hsa-miR-1-3p	EHMT2
hsa-miR-335-5p	CD14
hsa-miR-29b-3p	CCND2
hsa-miR-29a-3p	TMTC3
hsa-miR-133a-3p	CDKN1A
hsa-miR-29c-3p	PTEN
hsa-miR-146a-5p	SAMD9L
hsa-miR-338-3p	RNF217
hsa-miR-6885-3p	PDGFRA
hsa-miR-124-3p	PLP2
hsa-miR-1-3p	EGFR
hsa-miR-335-5p	CCNG2
hsa-miR-29b-3p	SOX12
hsa-miR-29a-3p	RNF138
hsa-miR-133a-3p	SESN3
hsa-miR-29c-3p	COL6A2
hsa-miR-146a-5p	SPP1
hsa-miR-338-3p	C1QTNF6
hsa-miR-6885-3p	MAN1C1
hsa-miR-124-3p	F11R
hsa-miR-1-3p	DNAJB1
hsa-miR-335-5p	C7orf31
hsa-miR-29b-3p	TGIF2
hsa-miR-29a-3p	INSIG1
hsa-miR-133a-3p	THBS2
hsa-miR-29c-3p	BTG2
hsa-miR-146a-5p	SLPI
hsa-miR-338-3p	DSEL
hsa-miR-6885-3p	ROBO1
hsa-miR-124-3p	GNAI3
hsa-miR-1-3p	CTSC
hsa-miR-335-5p	VAT1
hsa-miR-29b-3p	SERPINH1
hsa-miR-29a-3p	TET3
hsa-miR-133a-3p	SNX33
hsa-miR-29c-3p	RNF138
hsa-miR-146a-5p	MSC
hsa-miR-338-3p	TET3
hsa-miR-6885-3p	PLXNA3
hsa-miR-124-3p	SERP1
hsa-miR-1-3p	CORO1C
hsa-miR-335-5p	TSPYL2
hsa-miR-29b-3p	NOTCH2
hsa-miR-29a-3p	CRYBG1
hsa-miR-133a-3p	CDK5R1
hsa-miR-29c-3p	INSIG1
hsa-miR-146a-5p	ICAM1
hsa-miR-338-3p	HRH1
hsa-miR-6885-3p	TP63
hsa-miR-124-3p	ELOVL1
hsa-miR-1-3p	CAND1
hsa-miR-335-5p	PNPLA3
hsa-miR-29b-3p	BTG2
hsa-miR-29a-3p	COL5A2
hsa-miR-133a-3p	ATP13A3
hsa-miR-29c-3p	TET3
hsa-miR-146a-5p	ZNF117
hsa-miR-338-3p	RFTN2
hsa-miR-6885-3p	CBLB
hsa-miR-124-3p	IQGAP1
hsa-miR-1-3p	ANXA2
hsa-miR-335-5p	ATP10A
hsa-miR-29b-3p	TMTC3
hsa-miR-29a-3p	FBN1
hsa-miR-133a-3p	PTMA
hsa-miR-29c-3p	TGIF2
hsa-miR-146a-5p	IL1RAP
hsa-miR-338-3p	ID3
hsa-miR-6885-3p	CD200
hsa-miR-124-3p	FCHO2
hsa-miR-1-3p	ANPEP
hsa-miR-335-5p	ATP10D
hsa-miR-29b-3p	RNF138
hsa-miR-29a-3p	SERPINH1
hsa-miR-133a-3p	CCDC39
hsa-miR-29c-3p	CRYBG1
hsa-miR-146a-5p	ROBO1
hsa-miR-338-3p	RPP25
hsa-miR-6885-3p	SLC43A3
hsa-miR-124-3p	CREB3L2
hsa-miR-1-3p	ANP32B
hsa-miR-335-5p	CRISPLD2
hsa-miR-29b-3p	INSIG1
hsa-miR-29a-3p	LOX
hsa-miR-133a-3p	ALDOC
hsa-miR-29c-3p	COL5A2
hsa-miR-146a-5p	DUSP1
hsa-miR-338-3p	PCDH7
hsa-miR-6885-3p	TSKU
hsa-miR-124-3p	TTC7A
hsa-miR-1-3p	ADPGK
hsa-miR-335-5p	SPP1
hsa-miR-29b-3p	TET3
hsa-miR-29a-3p	PDGFRB
hsa-miR-133a-3p	FOSL2
hsa-miR-29c-3p	SERPINH1
hsa-miR-146a-5p	SFRP1
hsa-miR-338-3p	FUT4
hsa-miR-6885-3p	RUNX1
hsa-miR-124-3p	LRRC1
hsa-miR-1-3p	IGF1
hsa-miR-335-5p	SLC12A7
hsa-miR-29b-3p	CRYBG1
hsa-miR-29a-3p	EMP1
hsa-miR-133a-3p	SERPINH1
hsa-miR-29c-3p	LOX
hsa-miR-146a-5p	LIMD2
hsa-miR-338-3p	MVK
hsa-miR-6885-3p	MAFF
hsa-miR-124-3p	SNAI2
hsa-miR-1-3p	SH3PXD2B
hsa-miR-335-5p	RHOB
hsa-miR-29b-3p	COL5A2
hsa-miR-29a-3p	DSC2
hsa-miR-133a-3p	APOL6
hsa-miR-29c-3p	PDGFRB
hsa-miR-146a-5p	HAAO
hsa-miR-338-3p	SOX4
hsa-miR-6885-3p	CYP1B1
hsa-miR-124-3p	PLOD3
hsa-miR-1-3p	KCNJ2
hsa-miR-335-5p	ALDOC
hsa-miR-29b-3p	SPARC
hsa-miR-29a-3p	TRAF4
hsa-miR-133a-3p	NFAM1
hsa-miR-29c-3p	EMP1
hsa-miR-146a-5p	MICAL2
hsa-miR-338-3p	HIF1A
hsa-miR-6885-3p	FUT4
hsa-miR-124-3p	LITAF
hsa-miR-1-3p	GJA1
hsa-miR-335-5p	KLF4
hsa-miR-29b-3p	FBN1
hsa-miR-29a-3p	SRGAP2
hsa-miR-133a-3p	IGF1
hsa-miR-29c-3p	DSC2
hsa-miR-146a-5p	ATP13A3
hsa-miR-338-3p	ITGB3
hsa-miR-6885-3p	FAM91A1
hsa-miR-124-3p	CD164
hsa-miR-1-3p	LZTFL1
hsa-miR-335-5p	CFP
hsa-miR-29b-3p	LOX
hsa-miR-29a-3p	IGF1
hsa-miR-133a-3p	SOX4
hsa-miR-29c-3p	TIAM1
hsa-miR-146a-5p	FANCF
hsa-miR-338-3p	CAPN5
hsa-miR-6885-3p	ARID3A
hsa-miR-124-3p	ZFP36L2
hsa-miR-1-3p	ARF3
hsa-miR-335-5p	GALNT12
hsa-miR-29b-3p	PDGFRB
hsa-miR-29a-3p	TRAM2
hsa-miR-133a-3p	NGFR
hsa-miR-29c-3p	TRAM2
hsa-miR-146a-5p	TLL1
hsa-miR-338-3p	MSN
hsa-miR-6885-3p	LETMD1
hsa-miR-124-3p	CAPRIN2
hsa-miR-1-3p	SH2D4A
hsa-miR-335-5p	SORBS2
hsa-miR-29b-3p	EMP1
hsa-miR-29a-3p	REL
hsa-miR-133a-3p	RAB5C
hsa-miR-29c-3p	REL
hsa-miR-146a-5p	CYTIP
hsa-miR-338-3p	SCARA3
hsa-miR-124-3p	NID1
hsa-miR-1-3p	TRIM2
hsa-miR-335-5p	NEFM
hsa-miR-29b-3p	DSC2
hsa-miR-29a-3p	P3H1
hsa-miR-133a-3p	POU2F2
hsa-miR-29c-3p	P3H1
hsa-miR-146a-5p	ZNF738
hsa-miR-124-3p	RHOG
hsa-miR-1-3p	RABL2B
hsa-miR-335-5p	HYOU1
hsa-miR-29b-3p	PDGFRA
hsa-miR-29a-3p	FOS
hsa-miR-29c-3p	FOS
hsa-miR-146a-5p	ALG10B
hsa-miR-124-3p	ELK3
hsa-miR-1-3p	AXL
hsa-miR-335-5p	LHX6
hsa-miR-29b-3p	PDGFC
hsa-miR-29a-3p	DUSP2
hsa-miR-29c-3p	DUSP2
hsa-miR-146a-5p	CYBRD1
hsa-miR-124-3p	CCL2
hsa-miR-1-3p	BLCAP
hsa-miR-335-5p	RRBP1
hsa-miR-29b-3p	LOXL4
hsa-miR-29a-3p	CAND1
hsa-miR-29c-3p	CAND1
hsa-miR-146a-5p	CPM
hsa-miR-124-3p	VIM
hsa-miR-1-3p	SHTN1
hsa-miR-335-5p	MEIS3
hsa-miR-29b-3p	LOXL2
hsa-miR-29a-3p	BBC3
hsa-miR-29c-3p	BBC3
hsa-miR-146a-5p	NOTCH2
hsa-miR-124-3p	OAF
hsa-miR-1-3p	EML4
hsa-miR-335-5p	CD8A
hsa-miR-29b-3p	ANGPTL4
hsa-miR-29a-3p	FSCN1
hsa-miR-29c-3p	C1QTNF6
hsa-miR-146a-5p	FOS
hsa-miR-124-3p	TUBB6
hsa-miR-1-3p	PGM2
hsa-miR-335-5p	LTC4S
hsa-miR-29b-3p	TRAM2
hsa-miR-29a-3p	GLDN
hsa-miR-29c-3p	FSCN1
hsa-miR-146a-5p	LFNG
hsa-miR-124-3p	TMEM263
hsa-miR-1-3p	CHSY1
hsa-miR-335-5p	RNF213
hsa-miR-29b-3p	REL
hsa-miR-29a-3p	MDM2
hsa-miR-29c-3p	GLDN
hsa-miR-146a-5p	TGFB1
hsa-miR-124-3p	SLC50A1
hsa-miR-1-3p	GCH1
hsa-miR-335-5p	CXCL9
hsa-miR-29b-3p	P3H1
hsa-miR-29a-3p	CASP8
hsa-miR-29c-3p	MDM2
hsa-miR-146a-5p	NOTCH1
hsa-miR-124-3p	GCA
hsa-miR-1-3p	TDP1
hsa-miR-335-5p	ITPR2
hsa-miR-29b-3p	CAND1
hsa-miR-29a-3p	FJX1
hsa-miR-29c-3p	CASP8
hsa-miR-146a-5p	CCND2
hsa-miR-124-3p	SMCO4
hsa-miR-1-3p	TPM4
hsa-miR-335-5p	MMP14
hsa-miR-29b-3p	C1QTNF6
hsa-miR-29a-3p	ENPP2
hsa-miR-29c-3p	FJX1
hsa-miR-146a-5p	PLAUR
hsa-miR-124-3p	RBM47
hsa-miR-1-3p	PDCD4
hsa-miR-335-5p	ITGB2
hsa-miR-29b-3p	FSCN1
hsa-miR-29a-3p	C21orf91
hsa-miR-29c-3p	ENPP2
hsa-miR-146a-5p	MAN1C1
hsa-miR-124-3p	DRAM1
hsa-miR-1-3p	RNF138
hsa-miR-335-5p	MAFB
hsa-miR-29b-3p	GLDN
hsa-miR-29a-3p	PLAG1
hsa-miR-29c-3p	C21orf91
hsa-miR-124-3p	NECAP2
hsa-miR-1-3p	CHST11
hsa-miR-335-5p	CSF1
hsa-miR-29b-3p	MDM2
hsa-miR-29a-3p	WWTR1
hsa-miR-29c-3p	WWTR1
hsa-miR-124-3p	TSKU
hsa-miR-1-3p	RABGAP1L
hsa-miR-335-5p	PCDHB10
hsa-miR-29b-3p	CASP8
hsa-miR-29a-3p	CBX6
hsa-miR-29c-3p	CBX6
hsa-miR-124-3p	NFKBIZ
hsa-miR-1-3p	CAP1
hsa-miR-335-5p	OSMR
hsa-miR-29b-3p	FJX1
hsa-miR-29a-3p	ZNF286A
hsa-miR-29c-3p	ZNF286A
hsa-miR-124-3p	LRRC4
hsa-miR-1-3p	SLC16A9
hsa-miR-335-5p	SASH1
hsa-miR-29b-3p	ENPP2
hsa-miR-29a-3p	ROBO1
hsa-miR-29c-3p	ADAM12
hsa-miR-124-3p	ARMCX2
hsa-miR-1-3p	SERP1
hsa-miR-335-5p	MANBA
hsa-miR-29b-3p	C21orf91
hsa-miR-29a-3p	FSTL1
hsa-miR-29c-3p	KLF4
hsa-miR-124-3p	ARHGAP22
hsa-miR-1-3p	UST
hsa-miR-335-5p	LEPR
hsa-miR-29b-3p	PLAG1
hsa-miR-29a-3p	ADAM12
hsa-miR-29c-3p	PHLDB2
hsa-miR-124-3p	TRIM38
hsa-miR-1-3p	MMD
hsa-miR-335-5p	STAT6
hsa-miR-29b-3p	WWTR1
hsa-miR-29a-3p	AHR
hsa-miR-29c-3p	ID3
hsa-miR-124-3p	MVP
hsa-miR-1-3p	G6PD
hsa-miR-335-5p	PCDHGC5
hsa-miR-29b-3p	CBX6
hsa-miR-29a-3p	MYC
hsa-miR-29c-3p	TNRC18
hsa-miR-124-3p	SEC24D
hsa-miR-1-3p	CNN3
hsa-miR-335-5p	MAN1A1
hsa-miR-29b-3p	ZNF286A
hsa-miR-29a-3p	COL1A2
hsa-miR-29c-3p	BMT2
hsa-miR-124-3p	HLA-A
hsa-miR-1-3p	PNP
hsa-miR-335-5p	RARRES2
hsa-miR-29b-3p	TNFAIP3
hsa-miR-29a-3p	NMI
hsa-miR-124-3p	MFAP4
hsa-miR-1-3p	IFT52
hsa-miR-335-5p	PTAFR
hsa-miR-29b-3p	COL5A1
hsa-miR-29a-3p	ELN
hsa-miR-124-3p	MICAL2
hsa-miR-1-3p	RBM47
hsa-miR-335-5p	KIRREL1
hsa-miR-29b-3p	COL6A3
hsa-miR-29a-3p	ID3
hsa-miR-124-3p	ADPRH
hsa-miR-1-3p	KIF2A
hsa-miR-335-5p	SH3D21
hsa-miR-29b-3p	THBS2
hsa-miR-29a-3p	TNRC18
hsa-miR-124-3p	LAMA4
hsa-miR-1-3p	PIM1
hsa-miR-335-5p	LRRK2
hsa-miR-29b-3p	MYC
hsa-miR-29a-3p	BMT2
hsa-miR-124-3p	DSEL
hsa-miR-1-3p	PAX3
hsa-miR-335-5p	MAML2
hsa-miR-29b-3p	CD276
hsa-miR-124-3p	ECE1
hsa-miR-1-3p	TSPAN4
hsa-miR-335-5p	ACACA
hsa-miR-29b-3p	ID3
hsa-miR-124-3p	SBNO2
hsa-miR-1-3p	TWF1
hsa-miR-335-5p	DUSP5
hsa-miR-29b-3p	TNRC18
hsa-miR-124-3p	PRRX1
hsa-miR-1-3p	RNF213
hsa-miR-335-5p	FGD2
hsa-miR-29b-3p	BMT2
hsa-miR-124-3p	RAB34
hsa-miR-1-3p	ARMC10
hsa-miR-335-5p	MAP3K8
hsa-miR-124-3p	ARHGAP28
hsa-miR-1-3p	RRBP1
hsa-miR-335-5p	ELOVL6
hsa-miR-124-3p	COL4A1
hsa-miR-1-3p	IRF2BPL
hsa-miR-335-5p	SESN3
hsa-miR-124-3p	COLGALT1
hsa-miR-1-3p	FN1
hsa-miR-335-5p	SLC29A3
hsa-miR-124-3p	FAM171B
hsa-miR-1-3p	SLC8A1
hsa-miR-335-5p	PLK3
hsa-miR-124-3p	DYNC2H1
hsa-miR-1-3p	SNAI2
hsa-miR-335-5p	ANTXR2
hsa-miR-124-3p	SERPINE1
hsa-miR-1-3p	CD44
hsa-miR-335-5p	MMRN1
hsa-miR-124-3p	RBMS1
hsa-miR-1-3p	RAB34
hsa-miR-335-5p	AHNAK
hsa-miR-124-3p	SLC43A3
hsa-miR-1-3p	DGKH
hsa-miR-335-5p	RNASE4
hsa-miR-124-3p	CALCRL
hsa-miR-1-3p	B3GNT2
hsa-miR-335-5p	SFRP1
hsa-miR-124-3p	TAX1BP3
hsa-miR-1-3p	RCC2
hsa-miR-335-5p	TRIM2
hsa-miR-124-3p	CHRDL1
hsa-miR-1-3p	CRELD2
hsa-miR-335-5p	SH3BP1
hsa-miR-124-3p	MVK
hsa-miR-1-3p	AGTRAP
hsa-miR-335-5p	P3H3
hsa-miR-124-3p	INF2
hsa-miR-1-3p	FANCI
hsa-miR-335-5p	KLRK1
hsa-miR-124-3p	PPP2R1B
hsa-miR-1-3p	SLC39A14
hsa-miR-335-5p	CDK20
hsa-miR-124-3p	CYBRD1
hsa-miR-1-3p	ATL3
hsa-miR-335-5p	NLRC4
hsa-miR-124-3p	CPNE8
hsa-miR-1-3p	ALDH2
hsa-miR-335-5p	FOLR2
hsa-miR-124-3p	KLF6
hsa-miR-1-3p	RAP1B
hsa-miR-335-5p	IRAK2
hsa-miR-124-3p	PI4K2B
hsa-miR-1-3p	PGD
hsa-miR-335-5p	ATP8B2
hsa-miR-124-3p	KLF4
hsa-miR-1-3p	UTRN
hsa-miR-335-5p	LGALS9
hsa-miR-124-3p	RAB27A
hsa-miR-1-3p	PCDH7
hsa-miR-335-5p	APOL2
hsa-miR-124-3p	GNB4
hsa-miR-1-3p	CCDC88C
hsa-miR-335-5p	CDKN1A
hsa-miR-124-3p	RCC2
hsa-miR-1-3p	DTX1
hsa-miR-335-5p	ZNF334
hsa-miR-124-3p	TSEN54
hsa-miR-1-3p	P3H3
hsa-miR-335-5p	CNTNAP3
hsa-miR-124-3p	CKS2
hsa-miR-1-3p	MCAM
hsa-miR-335-5p	CLIP2
hsa-miR-124-3p	ID3
hsa-miR-1-3p	AKAP12
hsa-miR-335-5p	RGS16
hsa-miR-124-3p	SPHK1
hsa-miR-1-3p	VMP1
hsa-miR-335-5p	PLCE1
hsa-miR-124-3p	PRKCB
hsa-miR-1-3p	PXDN
hsa-miR-335-5p	CCDC88C
hsa-miR-124-3p	ROM1
hsa-miR-1-3p	OSBPL10
hsa-miR-335-5p	TLL1
hsa-miR-124-3p	B3GNT2
hsa-miR-1-3p	PPARG
hsa-miR-335-5p	PLXNC1
hsa-miR-124-3p	CMTM7
hsa-miR-1-3p	TNKS1BP1
hsa-miR-335-5p	SCD
hsa-miR-124-3p	SPIN1
hsa-miR-1-3p	CD109
hsa-miR-335-5p	DTX1
hsa-miR-124-3p	CSPG4
hsa-miR-1-3p	DHRS1
hsa-miR-335-5p	NCF4
hsa-miR-124-3p	CDC42EP3
hsa-miR-1-3p	CCL14
hsa-miR-335-5p	PRICKLE2
hsa-miR-124-3p	TPP1
hsa-miR-1-3p	HMOX1
hsa-miR-335-5p	CCPG1
hsa-miR-124-3p	ATP8B2
hsa-miR-1-3p	KANK2
hsa-miR-335-5p	FCGRT
hsa-miR-124-3p	GFPT2
hsa-miR-1-3p	PAFAH1B3
hsa-miR-335-5p	ARL5B
hsa-miR-124-3p	IGFBP3
hsa-miR-1-3p	HSP90B1
hsa-miR-335-5p	CNTNAP3B
hsa-miR-124-3p	MAP3K8
hsa-miR-1-3p	EMP3
hsa-miR-335-5p	PTGES
hsa-miR-124-3p	MCAM
hsa-miR-1-3p	ANKFY1
hsa-miR-335-5p	PLSCR4
hsa-miR-124-3p	PYCARD
hsa-miR-1-3p	NR5A2
hsa-miR-335-5p	SELPLG
hsa-miR-124-3p	DENND2D
hsa-miR-1-3p	ZBTB9
hsa-miR-335-5p	SPATA6
hsa-miR-124-3p	PTGES
hsa-miR-1-3p	ADAM12
hsa-miR-335-5p	ABCA7
hsa-miR-124-3p	SAMD10
hsa-miR-1-3p	SUSD1
hsa-miR-335-5p	MYCL
hsa-miR-124-3p	PDGFC
hsa-miR-1-3p	ACTN1
hsa-miR-335-5p	COL11A1
hsa-miR-124-3p	FNDC4
hsa-miR-1-3p	PDIA3
hsa-miR-335-5p	THBS3
hsa-miR-124-3p	LOXL1
hsa-miR-1-3p	WASF2
hsa-miR-335-5p	LOXL1
hsa-miR-124-3p	RAB3IL1
hsa-miR-1-3p	FLNA
hsa-miR-335-5p	REPS2
hsa-miR-124-3p	ANGPTL7
hsa-miR-1-3p	FBN1
hsa-miR-335-5p	CCDC191
hsa-miR-124-3p	MDK
hsa-miR-1-3p	NCS1
hsa-miR-335-5p	SNCG
hsa-miR-124-3p	PLSCR4
hsa-miR-1-3p	MAN1B1
hsa-miR-335-5p	FZD1
hsa-miR-124-3p	CNN3
hsa-miR-1-3p	MFSD10
hsa-miR-335-5p	KLF8
hsa-miR-124-3p	TCTA
hsa-miR-1-3p	PLK2
hsa-miR-335-5p	CLIC2
hsa-miR-124-3p	PTPRJ
hsa-miR-1-3p	PHLDB2
hsa-miR-335-5p	SLC16A6
hsa-miR-124-3p	ADAMTS1
hsa-miR-1-3p	RASSF5
hsa-miR-335-5p	THEMIS2
hsa-miR-124-3p	DRD4
hsa-miR-1-3p	PARVA
hsa-miR-335-5p	LURAP1L
hsa-miR-124-3p	KCNC4
hsa-miR-1-3p	MARCKS
hsa-miR-335-5p	C1QA
hsa-miR-124-3p	KDSR
hsa-miR-1-3p	SIGMAR1
hsa-miR-335-5p	PLXND1
hsa-miR-124-3p	TRIM4
hsa-miR-1-3p	FNDC3B
hsa-miR-335-5p	PLTP
hsa-miR-124-3p	SLC16A6
hsa-miR-1-3p	PROCR
hsa-miR-335-5p	LYST
hsa-miR-124-3p	ROR1
hsa-miR-1-3p	ANGPTL4
hsa-miR-335-5p	PTPRJ
hsa-miR-124-3p	FMOD
hsa-miR-1-3p	ETNK1
hsa-miR-335-5p	LZTS2
hsa-miR-124-3p	SERTAD4
hsa-miR-1-3p	IFIT2
hsa-miR-335-5p	NRP2
hsa-miR-124-3p	TLR3
hsa-miR-1-3p	ACTC1
hsa-miR-335-5p	PODN
hsa-miR-124-3p	HMOX1
hsa-miR-1-3p	IFI44
hsa-miR-335-5p	RASA3
hsa-miR-124-3p	SECTM1
hsa-miR-1-3p	PLCB3
hsa-miR-335-5p	DNAJB14
hsa-miR-124-3p	LOXL4
hsa-miR-1-3p	PIR
hsa-miR-335-5p	TBXAS1
hsa-miR-124-3p	CSGALNACT1
hsa-miR-1-3p	NAB1
hsa-miR-335-5p	SESN2
hsa-miR-124-3p	COL4A4
hsa-miR-1-3p	HSD17B11
hsa-miR-335-5p	PTGDS
hsa-miR-124-3p	FBXO17
hsa-miR-1-3p	LCP1
hsa-miR-335-5p	CITED2
hsa-miR-124-3p	SLC9A9
hsa-miR-1-3p	POLD1
hsa-miR-335-5p	FAM124B
hsa-miR-124-3p	WASF2
hsa-miR-1-3p	S100A11
hsa-miR-335-5p	ITGA2
hsa-miR-124-3p	COL1A1
hsa-miR-1-3p	ABCC4
hsa-miR-335-5p	ITPR1
hsa-miR-124-3p	KANK2
hsa-miR-1-3p	DDX60
hsa-miR-335-5p	LOXL4
hsa-miR-124-3p	PLPP3
hsa-miR-1-3p	FADS1
hsa-miR-335-5p	RBM47
hsa-miR-124-3p	MFSD10
hsa-miR-1-3p	PPIA
hsa-miR-335-5p	GEM
hsa-miR-124-3p	IFI44L
hsa-miR-1-3p	CAPG
hsa-miR-335-5p	SLC38A4
hsa-miR-124-3p	COL6A2
hsa-miR-1-3p	TLR4
hsa-miR-335-5p	KCTD17
hsa-miR-124-3p	SLC39A11
hsa-miR-1-3p	TMEM68
hsa-miR-335-5p	JAK3
hsa-miR-124-3p	RAB32
hsa-miR-1-3p	TMOD3
hsa-miR-335-5p	RORA
hsa-miR-124-3p	CABLES1
hsa-miR-1-3p	PLEKHH2
hsa-miR-335-5p	HSP90B1
hsa-miR-124-3p	CPM
hsa-miR-1-3p	SMIM14
hsa-miR-335-5p	ITGA10
hsa-miR-124-3p	DAPK1
hsa-miR-1-3p	GNAI3
hsa-miR-335-5p	GLCCI1
hsa-miR-124-3p	DBNL
hsa-miR-1-3p	ITGA3
hsa-miR-335-5p	IPMK
hsa-miR-124-3p	SNX7
hsa-miR-1-3p	NT5E
hsa-miR-335-5p	CUL7
hsa-miR-124-3p	DHRS1
hsa-miR-1-3p	DPY19L1
hsa-miR-335-5p	PCDHB15
hsa-miR-124-3p	TP53INP1
hsa-miR-1-3p	LMNB1
hsa-miR-335-5p	LCK
hsa-miR-124-3p	EGR2
hsa-miR-1-3p	AIFM2
hsa-miR-335-5p	PIM1
hsa-miR-124-3p	IFI16
hsa-miR-1-3p	HERC5
hsa-miR-335-5p	PCDHGA10
hsa-miR-124-3p	EVI2A
hsa-miR-1-3p	SRGAP1
hsa-miR-335-5p	ANKRD44
hsa-miR-124-3p	COL8A2
hsa-miR-1-3p	AFAP1
hsa-miR-335-5p	CCL14
hsa-miR-124-3p	CTHRC1
hsa-miR-1-3p	EML3
hsa-miR-335-5p	SNTB1
hsa-miR-124-3p	GLMP
hsa-miR-1-3p	AHNAK2
hsa-miR-335-5p	CSGALNACT1
hsa-miR-124-3p	VIT
hsa-miR-1-3p	MAST4
hsa-miR-335-5p	FNDC1
hsa-miR-124-3p	IGFBP4
hsa-miR-1-3p	HSD3B7
hsa-miR-335-5p	HMOX1
hsa-miR-124-3p	VAMP8
hsa-miR-1-3p	COTL1
hsa-miR-335-5p	LRP1
hsa-miR-124-3p	FNDC3B
hsa-miR-1-3p	IMPDH1
hsa-miR-335-5p	C2
hsa-miR-124-3p	FAM89A
hsa-miR-1-3p	CCDC102A
hsa-miR-335-5p	TMEM87B
hsa-miR-124-3p	PNP
hsa-miR-1-3p	TKT
hsa-miR-335-5p	KIT
hsa-miR-124-3p	TFAP4
hsa-miR-1-3p	LRRC8B
hsa-miR-335-5p	LYL1
hsa-miR-124-3p	PTBP3
hsa-miR-1-3p	TBC1D9
hsa-miR-335-5p	IL33
hsa-miR-124-3p	TRPV3
hsa-miR-1-3p	KIAA1522
hsa-miR-335-5p	MMD
hsa-miR-124-3p	ANGPTL4
hsa-miR-1-3p	LGALS3BP
hsa-miR-335-5p	LPIN2
hsa-miR-124-3p	HTRA3
hsa-miR-1-3p	COL12A1
hsa-miR-335-5p	NOS3
hsa-miR-124-3p	TTC8
hsa-miR-1-3p	ARPC5
hsa-miR-335-5p	SPATA18
hsa-miR-124-3p	IFIT2
hsa-miR-1-3p	CCL2
hsa-miR-335-5p	GBP2
hsa-miR-124-3p	NID2
hsa-miR-1-3p	NBL1
hsa-miR-335-5p	LILRB5
hsa-miR-124-3p	PDE3B
hsa-miR-1-3p	PLXNB2
hsa-miR-335-5p	LZTFL1
hsa-miR-124-3p	RECK
hsa-miR-1-3p	ZNF568
hsa-miR-335-5p	FGD3
hsa-miR-124-3p	CTNS
hsa-miR-1-3p	F11R
hsa-miR-335-5p	NKG7
hsa-miR-124-3p	SLC7A1
hsa-miR-1-3p	RIN1
hsa-miR-335-5p	KLF3
hsa-miR-124-3p	SDF2L1
hsa-miR-1-3p	RIPK2
hsa-miR-335-5p	TULP3
hsa-miR-124-3p	DACT1
hsa-miR-1-3p	THY1
hsa-miR-335-5p	ZMIZ1
hsa-miR-124-3p	POGLUT1
hsa-miR-1-3p	FASN
hsa-miR-335-5p	DLL1
hsa-miR-124-3p	AMMECR1
hsa-miR-1-3p	PPP2R1B
hsa-miR-335-5p	IFI16
hsa-miR-124-3p	EFHD2
hsa-miR-1-3p	RAB5C
hsa-miR-335-5p	P2RX4
hsa-miR-124-3p	ANXA5
hsa-miR-1-3p	LRRC59
hsa-miR-335-5p	TP53INP1
hsa-miR-124-3p	VASN
hsa-miR-1-3p	FYB1
hsa-miR-335-5p	RFTN2
hsa-miR-124-3p	F3
hsa-miR-1-3p	ZNF79
hsa-miR-335-5p	LILRB4
hsa-miR-124-3p	ROBO3
hsa-miR-1-3p	NAIP
hsa-miR-335-5p	IGFBP4
hsa-miR-124-3p	CBR3
hsa-miR-1-3p	CAPZA1
hsa-miR-335-5p	PPP1R10
hsa-miR-124-3p	RASSF2
hsa-miR-1-3p	CREB3L2
hsa-miR-335-5p	RASSF5
hsa-miR-124-3p	HRH1
hsa-miR-335-5p	TSPAN15
hsa-miR-124-3p	RAB31
hsa-miR-335-5p	PLPP3
hsa-miR-124-3p	PLEKHG4
hsa-miR-335-5p	STAT2
hsa-miR-124-3p	GCH1
hsa-miR-335-5p	LRRC17
hsa-miR-124-3p	FSTL1
hsa-miR-335-5p	CLEC11A
hsa-miR-124-3p	ADD3
hsa-miR-335-5p	MYC
hsa-miR-124-3p	MSN
hsa-miR-335-5p	OLFML3
hsa-miR-124-3p	TP63
hsa-miR-335-5p	PAQR8
hsa-miR-124-3p	CLMP
hsa-miR-335-5p	HMCN1
hsa-miR-124-3p	GOLT1B
hsa-miR-335-5p	TMC6
hsa-miR-124-3p	ID4
hsa-miR-335-5p	DCP2
hsa-miR-124-3p	SNAI1
hsa-miR-335-5p	PTPRE
hsa-miR-124-3p	NCF2
hsa-miR-335-5p	MS4A2
hsa-miR-124-3p	CDO1
hsa-miR-335-5p	MGP
hsa-miR-124-3p	CRB1
hsa-miR-335-5p	FNDC3B
hsa-miR-124-3p	CRYBG1
hsa-miR-335-5p	COL8A2
hsa-miR-124-3p	RUNX2
hsa-miR-335-5p	ZNF678
hsa-miR-124-3p	WIPF1
hsa-miR-335-5p	CTHRC1
hsa-miR-124-3p	GLIPR2
hsa-miR-335-5p	CD276
hsa-miR-124-3p	SERPINH1
hsa-miR-335-5p	TNFAIP2
hsa-miR-124-3p	ALDH18A1
hsa-miR-335-5p	ARHGEF2
hsa-miR-124-3p	CHSY3
hsa-miR-335-5p	LIPA
hsa-miR-124-3p	TMEM43
hsa-miR-335-5p	MGAT3
hsa-miR-124-3p	NNMT
hsa-miR-335-5p	LLGL2
hsa-miR-124-3p	SULF1
hsa-miR-335-5p	SDF2L1
hsa-miR-124-3p	TPST1
hsa-miR-335-5p	PPL
hsa-miR-124-3p	ADCY3
hsa-miR-335-5p	PLXNA3
hsa-miR-124-3p	CDH11
hsa-miR-335-5p	TFAP4
hsa-miR-124-3p	ITGA3
hsa-miR-335-5p	MMP2
hsa-miR-124-3p	ARPP21
hsa-miR-335-5p	SLC5A3
hsa-miR-124-3p	PGM2
hsa-miR-335-5p	LFNG
hsa-miR-124-3p	ANPEP
hsa-miR-335-5p	HCST
hsa-miR-124-3p	AHNAK2
hsa-miR-335-5p	TRERF1
hsa-miR-124-3p	NT5E
hsa-miR-335-5p	PDIA4
hsa-miR-124-3p	ASPN
hsa-miR-335-5p	PCDHGC3
hsa-miR-124-3p	PLEKHA4
hsa-miR-335-5p	RECK
hsa-miR-124-3p	PTGS1
hsa-miR-335-5p	ICAM1
hsa-miR-124-3p	KLF2
hsa-miR-335-5p	PDE8B
hsa-miR-124-3p	CAVIN3
hsa-miR-335-5p	RALGPS2
hsa-miR-124-3p	SHC1
hsa-miR-335-5p	HTRA3
hsa-miR-124-3p	FCHSD2
hsa-miR-335-5p	MMP17
hsa-miR-124-3p	VANGL1
hsa-miR-335-5p	ARSA
hsa-miR-124-3p	CORO2A
hsa-miR-335-5p	COL6A1
hsa-miR-124-3p	COL12A1
hsa-miR-335-5p	FGF11
hsa-miR-124-3p	RIN1
hsa-miR-335-5p	TRANK1
hsa-miR-124-3p	LYVE1
hsa-miR-335-5p	NUMA1
hsa-miR-124-3p	CCDC39
hsa-miR-335-5p	APAF1
hsa-miR-124-3p	IKBIP
hsa-miR-335-5p	OAS1
hsa-miR-124-3p	STAT5A
hsa-miR-335-5p	ARMC2
hsa-miR-124-3p	CMTM3
hsa-miR-335-5p	SLPI
hsa-miR-124-3p	TMEM102
hsa-miR-335-5p	SLC2A3
hsa-miR-124-3p	DUSP2
hsa-miR-335-5p	FOXP1
hsa-miR-124-3p	KIF7
hsa-miR-335-5p	AGPAT4
hsa-miR-124-3p	MICAL1
hsa-miR-335-5p	MS4A14
hsa-miR-124-3p	PLEKHA7
hsa-miR-335-5p	NAB1
hsa-miR-124-3p	IL1R1
hsa-miR-335-5p	SLC25A1
hsa-miR-124-3p	DISC1
hsa-miR-335-5p	MYO7A
hsa-miR-124-3p	RFX2
hsa-miR-335-5p	G6PD
hsa-miR-124-3p	LIMD2
hsa-miR-335-5p	INSIG1
hsa-miR-124-3p	SH3PXD2A
hsa-miR-335-5p	VILL
hsa-miR-124-3p	FRMD8
hsa-miR-335-5p	CERCAM
hsa-miR-124-3p	SRBD1
hsa-miR-335-5p	GCH1
hsa-miR-124-3p	SPIN3
hsa-miR-335-5p	BMP1
hsa-miR-124-3p	MFSD12
hsa-miR-335-5p	ADAMTS12
hsa-miR-124-3p	PTK7
hsa-miR-335-5p	RASD1
hsa-miR-124-3p	LRP10
hsa-miR-335-5p	PPP4R1L
hsa-miR-124-3p	RAB8A
hsa-miR-335-5p	EGR3
hsa-miR-124-3p	MOV10
hsa-miR-335-5p	HLA-DMA
hsa-miR-124-3p	PSD4
hsa-miR-335-5p	EDEM1
hsa-miR-124-3p	NBL1
hsa-miR-335-5p	SH3PXD2B
hsa-miR-124-3p	PRRX2
hsa-miR-335-5p	CLIP3
hsa-miR-124-3p	MMP19
hsa-miR-335-5p	HSPG2
hsa-miR-124-3p	EMP1
hsa-miR-335-5p	DACT1
hsa-miR-124-3p	ID2
hsa-miR-335-5p	ZNF467
hsa-miR-124-3p	MFSD1
hsa-miR-335-5p	COL3A1
hsa-miR-124-3p	GALNT7
hsa-miR-335-5p	INO80B
hsa-miR-124-3p	TGDS
hsa-miR-335-5p	PML
hsa-miR-124-3p	EGR1
hsa-miR-335-5p	ITGB5
hsa-miR-124-3p	FSTL3
hsa-miR-335-5p	GPR153
hsa-miR-124-3p	PLXNB2
hsa-miR-335-5p	CASKIN2
hsa-miR-124-3p	TRIB3
hsa-miR-335-5p	TNNT2
hsa-miR-124-3p	CDON
hsa-miR-335-5p	APOC1
hsa-miR-124-3p	RCC1
hsa-miR-335-5p	TFPI
hsa-miR-124-3p	HMGB3
hsa-miR-335-5p	FADS1
hsa-miR-124-3p	CCND2
hsa-miR-335-5p	GGT5
hsa-miR-124-3p	AMOTL1
hsa-miR-335-5p	ANG
hsa-miR-124-3p	PIM1
hsa-miR-335-5p	TVP23C
hsa-miR-124-3p	ZNF678
hsa-miR-335-5p	NPY1R
hsa-miR-124-3p	OTUD1
hsa-miR-335-5p	ABHD2
hsa-miR-124-3p	ARL5B
hsa-miR-335-5p	VASN
hsa-miR-124-3p	ITGB3
hsa-miR-335-5p	EFNA5
hsa-miR-124-3p	HOTAIR
hsa-miR-335-5p	ATL1
hsa-miR-124-3p	ZNF626
hsa-miR-335-5p	PLEKHG4
hsa-miR-124-3p	ZFP36L1
hsa-miR-335-5p	FPGT
hsa-miR-124-3p	TSHZ1
hsa-miR-335-5p	DOCK11
hsa-miR-124-3p	GALNT4
hsa-miR-335-5p	EGFR
hsa-miR-124-3p	DGAT2
hsa-miR-335-5p	ZNF829
hsa-miR-124-3p	DDI2
hsa-miR-335-5p	ZNF800
hsa-miR-124-3p	CHEK2
hsa-miR-335-5p	LOX
hsa-miR-124-3p	WNT4
hsa-miR-335-5p	TLR4
hsa-miR-124-3p	MAN2B2
hsa-miR-335-5p	PCDHGA2
hsa-miR-124-3p	COL13A1
hsa-miR-335-5p	SNAI1
hsa-miR-124-3p	B4GALNT3
hsa-miR-335-5p	SMIM14
hsa-miR-124-3p	CBL
hsa-miR-335-5p	EVC
hsa-miR-124-3p	NEAT1
hsa-miR-335-5p	TMC8
hsa-miR-124-3p	CDKN1A
hsa-miR-335-5p	CFI
hsa-miR-124-3p	VDR
hsa-miR-335-5p	PSAP
hsa-miR-124-3p	ARSD
hsa-miR-335-5p	FZD8
hsa-miR-335-5p	TSTD1
hsa-miR-335-5p	RBM43
hsa-miR-335-5p	WWTR1
hsa-miR-335-5p	ID4
hsa-miR-335-5p	SQLE
hsa-miR-335-5p	BAAT
hsa-miR-335-5p	ZNF135
hsa-miR-335-5p	NR4A2
hsa-miR-335-5p	KIFC2
hsa-miR-335-5p	LAPTM5
hsa-miR-335-5p	CYTIP
hsa-miR-335-5p	TIAM1
hsa-miR-335-5p	SRGAP2C
hsa-miR-335-5p	DAP
hsa-miR-335-5p	CTSD
hsa-miR-335-5p	PLEKHH2
hsa-miR-335-5p	FBLN5
hsa-miR-335-5p	MAFF
hsa-miR-335-5p	SLC37A2
hsa-miR-335-5p	GAL3ST4
hsa-miR-335-5p	CDH11
hsa-miR-335-5p	HLA-DRB5
hsa-miR-335-5p	GNA14
hsa-miR-335-5p	ITGB4
hsa-miR-335-5p	OCLN
hsa-miR-335-5p	SLC2A10
hsa-miR-335-5p	SCARA5
hsa-miR-335-5p	TF
hsa-miR-335-5p	SRGAP1
hsa-miR-335-5p	EBF1
hsa-miR-335-5p	OLFML2A
hsa-miR-335-5p	HSD11B1
hsa-miR-335-5p	DUSP6
hsa-miR-335-5p	ZDHHC20
hsa-miR-335-5p	PLEKHA4
hsa-miR-335-5p	NAB2
hsa-miR-335-5p	ANXA1
hsa-miR-335-5p	EFCAB13
hsa-miR-335-5p	MXRA8
hsa-miR-335-5p	NPC1
hsa-miR-335-5p	CBX4
hsa-miR-335-5p	FCHSD1
hsa-miR-335-5p	SCN9A
hsa-miR-335-5p	TLNRD1
hsa-miR-335-5p	LTBP2
hsa-miR-335-5p	MDFI
hsa-miR-335-5p	CCND2
hsa-miR-335-5p	TMEM135
hsa-miR-335-5p	CGNL1
hsa-miR-335-5p	CTSW
hsa-miR-335-5p	ASPN
hsa-miR-335-5p	WDFY4
hsa-miR-335-5p	CD37
hsa-miR-335-5p	FGL2
hsa-miR-335-5p	STX1A
hsa-miR-335-5p	ARHGAP45
hsa-miR-335-5p	PEG3
hsa-miR-335-5p	TENM4
hsa-miR-335-5p	PLEKHA7
hsa-miR-335-5p	ZNF83
hsa-miR-335-5p	LPCAT1
hsa-miR-335-5p	TLR1
hsa-miR-335-5p	INHBB
hsa-miR-335-5p	TMOD2
hsa-miR-335-5p	PCED1A
hsa-miR-335-5p	PROS1
hsa-miR-335-5p	CFB
hsa-miR-335-5p	SERPING1
hsa-miR-335-5p	SYNE3
hsa-miR-335-5p	DAB2
hsa-miR-335-5p	DENND6B
hsa-miR-335-5p	KIAA1522
hsa-miR-335-5p	FPR1
hsa-miR-335-5p	AMPD3
hsa-miR-335-5p	EDEM2
hsa-miR-335-5p	SYN1
hsa-miR-335-5p	C1S
hsa-miR-335-5p	CMTM3
hsa-miR-335-5p	UNC93B1
hsa-miR-335-5p	ADCY7
hsa-miR-335-5p	PTK2B
hsa-miR-335-5p	RASA2
hsa-miR-335-5p	HSD3B7
hsa-miR-335-5p	MYBPH
hsa-miR-335-5p	LTK
hsa-miR-335-5p	ARHGAP36
hsa-miR-335-5p	GNS
hsa-miR-335-5p	SEL1L3
hsa-miR-335-5p	CLIC4
hsa-miR-335-5p	PREX2
hsa-miR-335-5p	IL18BP
hsa-miR-335-5p	VEGFD
hsa-miR-335-5p	HMGB3
hsa-miR-335-5p	TTC39B
hsa-miR-335-5p	RFX2
hsa-miR-335-5p	ADAM8
hsa-miR-335-5p	LCA5
hsa-miR-335-5p	LAMB1
hsa-miR-335-5p	NAALAD2
hsa-miR-335-5p	FABP4
hsa-miR-335-5p	KCTD12
hsa-miR-335-5p	SH3PXD2A
hsa-miR-335-5p	PXDC1
hsa-miR-335-5p	UST
hsa-miR-335-5p	CACNG8
hsa-miR-335-5p	MYO9B
hsa-miR-335-5p	FRMD4B
hsa-miR-335-5p	PARP10
hsa-miR-335-5p	PDCD4
hsa-miR-335-5p	ZNF568
hsa-miR-335-5p	F11R
hsa-miR-335-5p	CXCL16
hsa-miR-335-5p	KL
hsa-miR-335-5p	EMP1
hsa-miR-335-5p	DSC2
hsa-miR-335-5p	SLC2A13
hsa-miR-335-5p	LENG9
hsa-miR-335-5p	LINC00174
hsa-miR-335-5p	C5AR1
hsa-miR-335-5p	OAS2
hsa-miR-335-5p	CDON
hsa-miR-335-5p	CIITA
hsa-miR-335-5p	UGCG
hsa-miR-335-5p	ZNF503
hsa-miR-335-5p	TRIB3
hsa-miR-335-5p	C1QTNF1
hsa-miR-335-5p	GIMAP2
hsa-miR-335-5p	TMEM132C
hsa-miR-335-5p	RRAD
hsa-miR-335-5p	TLR2
hsa-miR-335-5p	SAT1
hsa-miR-335-5p	LRP10
hsa-miR-335-5p	FOS
hsa-miR-335-5p	ZNF563
hsa-miR-335-5p	OTUD1
hsa-miR-335-5p	UBXN7
hsa-miR-335-5p	NFKBIZ
hsa-miR-335-5p	NTRK2
hsa-miR-335-5p	ZEB2
hsa-miR-335-5p	P3H1
hsa-miR-335-5p	HOXD3
hsa-miR-335-5p	MDM2
hsa-miR-335-5p	CD164
hsa-miR-335-5p	AKAP12
hsa-miR-335-5p	NPTXR
hsa-miR-335-5p	TCEAL9
hsa-miR-335-5p	CXCR4
hsa-miR-335-5p	PLAUR
hsa-miR-335-5p	F3
hsa-miR-335-5p	HACD2
hsa-miR-335-5p	PGAP1

## Sheet: 8. CLTIvsIC Network Properties
miRNA-target miRTarBase
Node	Degree	Closeness	Betweenness	Eccentricity	ClusteringCoefficient	AverageShortestPathLength
EFNB1	1	0.298	0	4	0	3.35
TNC	1	0.33	0	4	0	3.02
KCNQ1	1	0.256	0	4	0	3.9
MAP1A	1	0.256	0	4	0	3.91
ELOVL5	1	0.298	0	4	0	3.35
MERTK	1	0.33	0	4	0	3.02
CFH	1	0.257	0	4	0	3.88
PGRMC1	1	0.256	0	4	0	3.91
YWHAQ	1	0.279	0	4	0	3.58
CDC14B	1	0.298	0	4	0	3.35
SFRP2	1	0.26	0	4	0	3.85
ARPC1B	1	0.298	0	4	0	3.35
THBS1	1	0.279	0	4	0	3.58
BSN	1	0.33	0	4	0	3.02
GRN	1	0.26	0	4	0	3.84
SSX2IP	1	0.256	0	4	0	3.91
SLC25A22	1	0.279	0	4	0	3.58
HMBOX1	1	0.33	0	4	0	3.02
ELF4	1	0.298	0	4	0	3.35
TGFBR2	1	0.33	0	4	0	3.02
ZFP36	1	0.26	0	4	0	3.85
ARL6IP1	1	0.256	0	4	0	3.9
FAS	1	0.257	0	4	0	3.88
PFAS	1	0.256	0	4	0	3.91
ANKEF1	1	0.256	0	4	0	3.91
CDCA7	1	0.298	0	4	0	3.35
SH3BGRL3	1	0.279	0	4	0	3.58
CDKN3	1	0.257	0	4	0	3.88
OSBPL8	1	0.298	0	4	0	3.35
PTPRF	1	0.279	0	4	0	3.58
IDUA	1	0.33	0	4	0	3.02
PRELID1	1	0.256	0	4	0	3.9
BMP2K	1	0.256	0	4	0	3.91
BTG3	1	0.298	0	4	0	3.35
GCNT2	1	0.33	0	4	0	3.02
CNN2	1	0.256	0	4	0	3.9
OIP5	1	0.259	0	4	0	3.86
TRADD	1	0.256	0	4	0	3.91
HACD3	1	0.279	0	4	0	3.58
NAV3	1	0.26	0	4	0	3.85
IRF7	1	0.257	0	4	0	3.88
RAB15	1	0.256	0	4	0	3.91
TOM1L1	1	0.298	0	4	0	3.35
FTL	1	0.256	0	4	0	3.9
SOWAHC	1	0.259	0	4	0	3.86
ALOX5AP	1	0.256	0	4	0	3.91
MIB1	1	0.256	0	4	0	3.91
UGDH	1	0.33	0	4	0	3.02
TXNDC16	1	0.259	0	4	0	3.86
BEST3	1	0.256	0	4	0	3.91
MBOAT2	1	0.256	0	4	0	3.91
NEK6	1	0.298	0	4	0	3.35
PPIB	1	0.279	0	4	0	3.58
WASHC4	1	0.33	0	4	0	3.02
FREM2	1	0.259	0	4	0	3.86
IFITM3	1	0.257	0	4	0	3.88
SH3BGRL	1	0.256	0	4	0	3.91
ORAI3	1	0.33	0	4	0	3.02
PIK3CG	1	0.26	0	4	0	3.84
TNFRSF21	1	0.298	0	4	0	3.35
SERPINA3	1	0.33	0	4	0	3.02
ITGBL1	1	0.257	0	4	0	3.88
PAPSS2	1	0.298	0	4	0	3.35
MRC2	1	0.279	0	4	0	3.58
SNX30	1	0.256	0	4	0	3.9
SLC7A7	1	0.256	0	4	0	3.91
TTF2	1	0.256	0	4	0	3.91
APEX2	1	0.298	0	4	0	3.35
BCL3	1	0.256	0	4	0	3.9
MID1	1	0.256	0	4	0	3.91
PCDH19	1	0.256	0	4	0	3.91
SLC30A7	1	0.298	0	4	0	3.35
MX2	1	0.257	0	4	0	3.88
SERPINA1	1	0.33	0	4	0	3.02
IFIH1	1	0.26	0	4	0	3.84
EPSTI1	1	0.257	0	4	0	3.88
ARL4C	1	0.256	0	4	0	3.91
ACAP2	1	0.256	0	4	0	3.91
EHMT2	1	0.279	0	4	0	3.58
CD14	1	0.33	0	4	0	3.02
SAMD9L	1	0.257	0	4	0	3.88
RNF217	1	0.256	0	4	0	3.91
PLP2	1	0.298	0	4	0	3.35
CCNG2	1	0.33	0	4	0	3.02
SOX12	1	0.26	0	4	0	3.84
DNAJB1	1	0.279	0	4	0	3.58
C7orf31	1	0.33	0	4	0	3.02
CTSC	1	0.279	0	4	0	3.58
VAT1	1	0.33	0	4	0	3.02
SNX33	1	0.256	0	4	0	3.9
MSC	1	0.257	0	4	0	3.88
CORO1C	1	0.279	0	4	0	3.58
TSPYL2	1	0.33	0	4	0	3.02
CDK5R1	1	0.256	0	4	0	3.9
ELOVL1	1	0.298	0	4	0	3.35
PNPLA3	1	0.33	0	4	0	3.02
ZNF117	1	0.257	0	4	0	3.88
CBLB	1	0.256	0	4	0	3.91
IQGAP1	1	0.298	0	4	0	3.35
ATP10A	1	0.33	0	4	0	3.02
IL1RAP	1	0.257	0	4	0	3.88
CD200	1	0.256	0	4	0	3.91
FCHO2	1	0.298	0	4	0	3.35
ATP10D	1	0.33	0	4	0	3.02
RPP25	1	0.256	0	4	0	3.91
ANP32B	1	0.279	0	4	0	3.58
CRISPLD2	1	0.33	0	4	0	3.02
DUSP1	1	0.257	0	4	0	3.88
TTC7A	1	0.298	0	4	0	3.35
ADPGK	1	0.279	0	4	0	3.58
FOSL2	1	0.256	0	4	0	3.9
RUNX1	1	0.256	0	4	0	3.91
LRRC1	1	0.298	0	4	0	3.35
SLC12A7	1	0.33	0	4	0	3.02
RHOB	1	0.33	0	4	0	3.02
APOL6	1	0.256	0	4	0	3.9
HAAO	1	0.257	0	4	0	3.88
PLOD3	1	0.298	0	4	0	3.35
KCNJ2	1	0.279	0	4	0	3.58
TRAF4	1	0.26	0	4	0	3.85
NFAM1	1	0.256	0	4	0	3.9
HIF1A	1	0.256	0	4	0	3.91
LITAF	1	0.298	0	4	0	3.35
GJA1	1	0.279	0	4	0	3.58
SRGAP2	1	0.26	0	4	0	3.85
FAM91A1	1	0.256	0	4	0	3.91
CFP	1	0.33	0	4	0	3.02
FANCF	1	0.257	0	4	0	3.88
CAPN5	1	0.256	0	4	0	3.91
ARID3A	1	0.256	0	4	0	3.91
ZFP36L2	1	0.298	0	4	0	3.35
ARF3	1	0.279	0	4	0	3.58
GALNT12	1	0.33	0	4	0	3.02
LETMD1	1	0.256	0	4	0	3.91
CAPRIN2	1	0.298	0	4	0	3.35
SH2D4A	1	0.279	0	4	0	3.58
SORBS2	1	0.33	0	4	0	3.02
SCARA3	1	0.256	0	4	0	3.91
NEFM	1	0.33	0	4	0	3.02
POU2F2	1	0.256	0	4	0	3.9
ZNF738	1	0.257	0	4	0	3.88
RHOG	1	0.298	0	4	0	3.35
RABL2B	1	0.279	0	4	0	3.58
HYOU1	1	0.33	0	4	0	3.02
ALG10B	1	0.257	0	4	0	3.88
ELK3	1	0.298	0	4	0	3.35
AXL	1	0.279	0	4	0	3.58
LHX6	1	0.33	0	4	0	3.02
BLCAP	1	0.279	0	4	0	3.58
VIM	1	0.298	0	4	0	3.35
SHTN1	1	0.279	0	4	0	3.58
MEIS3	1	0.33	0	4	0	3.02
LOXL2	1	0.26	0	4	0	3.84
OAF	1	0.298	0	4	0	3.35
EML4	1	0.279	0	4	0	3.58
CD8A	1	0.33	0	4	0	3.02
TUBB6	1	0.298	0	4	0	3.35
LTC4S	1	0.33	0	4	0	3.02
TMEM263	1	0.298	0	4	0	3.35
SLC50A1	1	0.298	0	4	0	3.35
CXCL9	1	0.33	0	4	0	3.02
NOTCH1	1	0.257	0	4	0	3.88
GCA	1	0.298	0	4	0	3.35
TDP1	1	0.279	0	4	0	3.58
ITPR2	1	0.33	0	4	0	3.02
SMCO4	1	0.298	0	4	0	3.35
TPM4	1	0.279	0	4	0	3.58
DRAM1	1	0.298	0	4	0	3.35
MAFB	1	0.33	0	4	0	3.02
NECAP2	1	0.298	0	4	0	3.35
CHST11	1	0.279	0	4	0	3.58
CSF1	1	0.33	0	4	0	3.02
RABGAP1L	1	0.279	0	4	0	3.58
PCDHB10	1	0.33	0	4	0	3.02
CAP1	1	0.279	0	4	0	3.58
OSMR	1	0.33	0	4	0	3.02
SLC16A9	1	0.279	0	4	0	3.58
SASH1	1	0.33	0	4	0	3.02
ARMCX2	1	0.298	0	4	0	3.35
MANBA	1	0.33	0	4	0	3.02
ARHGAP22	1	0.298	0	4	0	3.35
LEPR	1	0.33	0	4	0	3.02
TRIM38	1	0.298	0	4	0	3.35
STAT6	1	0.33	0	4	0	3.02
MVP	1	0.298	0	4	0	3.35
PCDHGC5	1	0.33	0	4	0	3.02
MAN1A1	1	0.33	0	4	0	3.02
HLA-A	1	0.298	0	4	0	3.35
RARRES2	1	0.33	0	4	0	3.02
MFAP4	1	0.298	0	4	0	3.35
IFT52	1	0.279	0	4	0	3.58
PTAFR	1	0.33	0	4	0	3.02
COL5A1	1	0.26	0	4	0	3.84
ELN	1	0.26	0	4	0	3.85
KIRREL1	1	0.33	0	4	0	3.02
COL6A3	1	0.26	0	4	0	3.84
ADPRH	1	0.298	0	4	0	3.35
KIF2A	1	0.279	0	4	0	3.58
SH3D21	1	0.33	0	4	0	3.02
LAMA4	1	0.298	0	4	0	3.35
LRRK2	1	0.33	0	4	0	3.02
PAX3	1	0.279	0	4	0	3.58
MAML2	1	0.33	0	4	0	3.02
TSPAN4	1	0.279	0	4	0	3.58
ACACA	1	0.33	0	4	0	3.02
SBNO2	1	0.298	0	4	0	3.35
TWF1	1	0.279	0	4	0	3.58
DUSP5	1	0.33	0	4	0	3.02
PRRX1	1	0.298	0	4	0	3.35
FGD2	1	0.33	0	4	0	3.02
ARMC10	1	0.279	0	4	0	3.58
ARHGAP28	1	0.298	0	4	0	3.35
ELOVL6	1	0.33	0	4	0	3.02
IRF2BPL	1	0.279	0	4	0	3.58
COLGALT1	1	0.298	0	4	0	3.35
FN1	1	0.279	0	4	0	3.58
SLC29A3	1	0.33	0	4	0	3.02
FAM171B	1	0.298	0	4	0	3.35
SLC8A1	1	0.279	0	4	0	3.58
PLK3	1	0.33	0	4	0	3.02
DYNC2H1	1	0.298	0	4	0	3.35
ANTXR2	1	0.33	0	4	0	3.02
SERPINE1	1	0.298	0	4	0	3.35
CD44	1	0.279	0	4	0	3.58
MMRN1	1	0.33	0	4	0	3.02
RBMS1	1	0.298	0	4	0	3.35
AHNAK	1	0.33	0	4	0	3.02
DGKH	1	0.279	0	4	0	3.58
RNASE4	1	0.33	0	4	0	3.02
CALCRL	1	0.298	0	4	0	3.35
TAX1BP3	1	0.298	0	4	0	3.35
CHRDL1	1	0.298	0	4	0	3.35
CRELD2	1	0.279	0	4	0	3.58
SH3BP1	1	0.33	0	4	0	3.02
AGTRAP	1	0.279	0	4	0	3.58
INF2	1	0.298	0	4	0	3.35
FANCI	1	0.279	0	4	0	3.58
KLRK1	1	0.33	0	4	0	3.02
SLC39A14	1	0.279	0	4	0	3.58
CDK20	1	0.33	0	4	0	3.02
ATL3	1	0.279	0	4	0	3.58
NLRC4	1	0.33	0	4	0	3.02
CPNE8	1	0.298	0	4	0	3.35
FOLR2	1	0.33	0	4	0	3.02
RAP1B	1	0.279	0	4	0	3.58
PI4K2B	1	0.298	0	4	0	3.35
PGD	1	0.279	0	4	0	3.58
UTRN	1	0.279	0	4	0	3.58
LGALS9	1	0.33	0	4	0	3.02
RAB27A	1	0.298	0	4	0	3.35
APOL2	1	0.33	0	4	0	3.02
ZNF334	1	0.33	0	4	0	3.02
TSEN54	1	0.298	0	4	0	3.35
CNTNAP3	1	0.33	0	4	0	3.02
CKS2	1	0.298	0	4	0	3.35
CLIP2	1	0.33	0	4	0	3.02
RGS16	1	0.33	0	4	0	3.02
SPHK1	1	0.298	0	4	0	3.35
VMP1	1	0.279	0	4	0	3.58
PLCE1	1	0.33	0	4	0	3.02
PRKCB	1	0.298	0	4	0	3.35
ROM1	1	0.298	0	4	0	3.35
OSBPL10	1	0.279	0	4	0	3.58
PPARG	1	0.279	0	4	0	3.58
PLXNC1	1	0.33	0	4	0	3.02
CMTM7	1	0.298	0	4	0	3.35
TNKS1BP1	1	0.279	0	4	0	3.58
SCD	1	0.33	0	4	0	3.02
SPIN1	1	0.298	0	4	0	3.35
CD109	1	0.279	0	4	0	3.58
CSPG4	1	0.298	0	4	0	3.35
NCF4	1	0.33	0	4	0	3.02
CDC42EP3	1	0.298	0	4	0	3.35
PRICKLE2	1	0.33	0	4	0	3.02
TPP1	1	0.298	0	4	0	3.35
CCPG1	1	0.33	0	4	0	3.02
FCGRT	1	0.33	0	4	0	3.02
GFPT2	1	0.298	0	4	0	3.35
PAFAH1B3	1	0.279	0	4	0	3.58
IGFBP3	1	0.298	0	4	0	3.35
CNTNAP3B	1	0.33	0	4	0	3.02
EMP3	1	0.279	0	4	0	3.58
ANKFY1	1	0.279	0	4	0	3.58
PYCARD	1	0.298	0	4	0	3.35
NR5A2	1	0.279	0	4	0	3.58
SELPLG	1	0.33	0	4	0	3.02
DENND2D	1	0.298	0	4	0	3.35
ZBTB9	1	0.279	0	4	0	3.58
SPATA6	1	0.33	0	4	0	3.02
ABCA7	1	0.33	0	4	0	3.02
SAMD10	1	0.298	0	4	0	3.35
SUSD1	1	0.279	0	4	0	3.58
MYCL	1	0.33	0	4	0	3.02
ACTN1	1	0.279	0	4	0	3.58
COL11A1	1	0.33	0	4	0	3.02
FNDC4	1	0.298	0	4	0	3.35
PDIA3	1	0.279	0	4	0	3.58
THBS3	1	0.33	0	4	0	3.02
RAB3IL1	1	0.298	0	4	0	3.35
FLNA	1	0.279	0	4	0	3.58
REPS2	1	0.33	0	4	0	3.02
ANGPTL7	1	0.298	0	4	0	3.35
CCDC191	1	0.33	0	4	0	3.02
MDK	1	0.298	0	4	0	3.35
SNCG	1	0.33	0	4	0	3.02
MAN1B1	1	0.279	0	4	0	3.58
FZD1	1	0.33	0	4	0	3.02
KLF8	1	0.33	0	4	0	3.02
TCTA	1	0.298	0	4	0	3.35
PLK2	1	0.279	0	4	0	3.58
CLIC2	1	0.33	0	4	0	3.02
ADAMTS1	1	0.298	0	4	0	3.35
THEMIS2	1	0.33	0	4	0	3.02
DRD4	1	0.298	0	4	0	3.35
PARVA	1	0.279	0	4	0	3.58
LURAP1L	1	0.33	0	4	0	3.02
KCNC4	1	0.298	0	4	0	3.35
MARCKS	1	0.279	0	4	0	3.58
C1QA	1	0.33	0	4	0	3.02
KDSR	1	0.298	0	4	0	3.35
SIGMAR1	1	0.279	0	4	0	3.58
PLXND1	1	0.33	0	4	0	3.02
TRIM4	1	0.298	0	4	0	3.35
PLTP	1	0.33	0	4	0	3.02
PROCR	1	0.279	0	4	0	3.58
LYST	1	0.33	0	4	0	3.02
ROR1	1	0.298	0	4	0	3.35
FMOD	1	0.298	0	4	0	3.35
ETNK1	1	0.279	0	4	0	3.58
LZTS2	1	0.33	0	4	0	3.02
SERTAD4	1	0.298	0	4	0	3.35
NRP2	1	0.33	0	4	0	3.02
TLR3	1	0.298	0	4	0	3.35
ACTC1	1	0.279	0	4	0	3.58
PODN	1	0.33	0	4	0	3.02
RASA3	1	0.33	0	4	0	3.02
SECTM1	1	0.298	0	4	0	3.35
PLCB3	1	0.279	0	4	0	3.58
DNAJB14	1	0.33	0	4	0	3.02
PIR	1	0.279	0	4	0	3.58
TBXAS1	1	0.33	0	4	0	3.02
COL4A4	1	0.298	0	4	0	3.35
HSD17B11	1	0.279	0	4	0	3.58
PTGDS	1	0.33	0	4	0	3.02
FBXO17	1	0.298	0	4	0	3.35
LCP1	1	0.279	0	4	0	3.58
CITED2	1	0.33	0	4	0	3.02
SLC9A9	1	0.298	0	4	0	3.35
POLD1	1	0.279	0	4	0	3.58
FAM124B	1	0.33	0	4	0	3.02
S100A11	1	0.279	0	4	0	3.58
ABCC4	1	0.279	0	4	0	3.58
ITPR1	1	0.33	0	4	0	3.02
DDX60	1	0.279	0	4	0	3.58
PPIA	1	0.279	0	4	0	3.58
GEM	1	0.33	0	4	0	3.02
CAPG	1	0.279	0	4	0	3.58
SLC38A4	1	0.33	0	4	0	3.02
KCTD17	1	0.33	0	4	0	3.02
SLC39A11	1	0.298	0	4	0	3.35
TMEM68	1	0.279	0	4	0	3.58
JAK3	1	0.33	0	4	0	3.02
RAB32	1	0.298	0	4	0	3.35
TMOD3	1	0.279	0	4	0	3.58
RORA	1	0.33	0	4	0	3.02
CABLES1	1	0.298	0	4	0	3.35
ITGA10	1	0.33	0	4	0	3.02
DAPK1	1	0.298	0	4	0	3.35
GLCCI1	1	0.33	0	4	0	3.02
DBNL	1	0.298	0	4	0	3.35
IPMK	1	0.33	0	4	0	3.02
SNX7	1	0.298	0	4	0	3.35
CUL7	1	0.33	0	4	0	3.02
DPY19L1	1	0.279	0	4	0	3.58
PCDHB15	1	0.33	0	4	0	3.02
LCK	1	0.33	0	4	0	3.02
EGR2	1	0.298	0	4	0	3.35
AIFM2	1	0.279	0	4	0	3.58
HERC5	1	0.279	0	4	0	3.58
PCDHGA10	1	0.33	0	4	0	3.02
EVI2A	1	0.298	0	4	0	3.35
ANKRD44	1	0.33	0	4	0	3.02
AFAP1	1	0.279	0	4	0	3.58
EML3	1	0.279	0	4	0	3.58
SNTB1	1	0.33	0	4	0	3.02
GLMP	1	0.298	0	4	0	3.35
VIT	1	0.298	0	4	0	3.35
MAST4	1	0.279	0	4	0	3.58
FNDC1	1	0.33	0	4	0	3.02
VAMP8	1	0.298	0	4	0	3.35
COTL1	1	0.279	0	4	0	3.58
C2	1	0.33	0	4	0	3.02
FAM89A	1	0.298	0	4	0	3.35
CCDC102A	1	0.279	0	4	0	3.58
TMEM87B	1	0.33	0	4	0	3.02
TKT	1	0.279	0	4	0	3.58
KIT	1	0.33	0	4	0	3.02
LRRC8B	1	0.279	0	4	0	3.58
LYL1	1	0.33	0	4	0	3.02
PTBP3	1	0.298	0	4	0	3.35
TBC1D9	1	0.279	0	4	0	3.58
IL33	1	0.33	0	4	0	3.02
TRPV3	1	0.298	0	4	0	3.35
LGALS3BP	1	0.279	0	4	0	3.58
LPIN2	1	0.33	0	4	0	3.02
NOS3	1	0.33	0	4	0	3.02
TTC8	1	0.298	0	4	0	3.35
SPATA18	1	0.33	0	4	0	3.02
GBP2	1	0.33	0	4	0	3.02
NID2	1	0.298	0	4	0	3.35
LILRB5	1	0.33	0	4	0	3.02
PDE3B	1	0.298	0	4	0	3.35
FGD3	1	0.33	0	4	0	3.02
CTNS	1	0.298	0	4	0	3.35
NKG7	1	0.33	0	4	0	3.02
SLC7A1	1	0.298	0	4	0	3.35
KLF3	1	0.33	0	4	0	3.02
RIPK2	1	0.279	0	4	0	3.58
TULP3	1	0.33	0	4	0	3.02
THY1	1	0.279	0	4	0	3.58
ZMIZ1	1	0.33	0	4	0	3.02
POGLUT1	1	0.298	0	4	0	3.35
FASN	1	0.279	0	4	0	3.58
DLL1	1	0.33	0	4	0	3.02
AMMECR1	1	0.298	0	4	0	3.35
P2RX4	1	0.33	0	4	0	3.02
ANXA5	1	0.298	0	4	0	3.35
LRRC59	1	0.279	0	4	0	3.58
FYB1	1	0.279	0	4	0	3.58
ZNF79	1	0.279	0	4	0	3.58
LILRB4	1	0.33	0	4	0	3.02
ROBO3	1	0.298	0	4	0	3.35
NAIP	1	0.279	0	4	0	3.58
CBR3	1	0.298	0	4	0	3.35
PPP1R10	1	0.33	0	4	0	3.02
RASSF2	1	0.298	0	4	0	3.35
TSPAN15	1	0.33	0	4	0	3.02
RAB31	1	0.298	0	4	0	3.35
STAT2	1	0.33	0	4	0	3.02
LRRC17	1	0.33	0	4	0	3.02
CLEC11A	1	0.33	0	4	0	3.02
ADD3	1	0.298	0	4	0	3.35
OLFML3	1	0.33	0	4	0	3.02
PAQR8	1	0.33	0	4	0	3.02
CLMP	1	0.298	0	4	0	3.35
HMCN1	1	0.33	0	4	0	3.02
GOLT1B	1	0.298	0	4	0	3.35
TMC6	1	0.33	0	4	0	3.02
DCP2	1	0.33	0	4	0	3.02
PTPRE	1	0.33	0	4	0	3.02
NCF2	1	0.298	0	4	0	3.35
MS4A2	1	0.33	0	4	0	3.02
CDO1	1	0.298	0	4	0	3.35
MGP	1	0.33	0	4	0	3.02
CRB1	1	0.298	0	4	0	3.35
WIPF1	1	0.298	0	4	0	3.35
GLIPR2	1	0.298	0	4	0	3.35
TNFAIP2	1	0.33	0	4	0	3.02
ALDH18A1	1	0.298	0	4	0	3.35
ARHGEF2	1	0.33	0	4	0	3.02
CHSY3	1	0.298	0	4	0	3.35
LIPA	1	0.33	0	4	0	3.02
TMEM43	1	0.298	0	4	0	3.35
MGAT3	1	0.33	0	4	0	3.02
NNMT	1	0.298	0	4	0	3.35
LLGL2	1	0.33	0	4	0	3.02
SULF1	1	0.298	0	4	0	3.35
TPST1	1	0.298	0	4	0	3.35
PPL	1	0.33	0	4	0	3.02
ADCY3	1	0.298	0	4	0	3.35
ARPP21	1	0.298	0	4	0	3.35
SLC5A3	1	0.33	0	4	0	3.02
HCST	1	0.33	0	4	0	3.02
TRERF1	1	0.33	0	4	0	3.02
PDIA4	1	0.33	0	4	0	3.02
PCDHGC3	1	0.33	0	4	0	3.02
PTGS1	1	0.298	0	4	0	3.35
KLF2	1	0.298	0	4	0	3.35
PDE8B	1	0.33	0	4	0	3.02
CAVIN3	1	0.298	0	4	0	3.35
RALGPS2	1	0.33	0	4	0	3.02
SHC1	1	0.298	0	4	0	3.35
FCHSD2	1	0.298	0	4	0	3.35
MMP17	1	0.33	0	4	0	3.02
VANGL1	1	0.298	0	4	0	3.35
ARSA	1	0.33	0	4	0	3.02
CORO2A	1	0.298	0	4	0	3.35
COL6A1	1	0.33	0	4	0	3.02
FGF11	1	0.33	0	4	0	3.02
TRANK1	1	0.33	0	4	0	3.02
LYVE1	1	0.298	0	4	0	3.35
NUMA1	1	0.33	0	4	0	3.02
APAF1	1	0.33	0	4	0	3.02
IKBIP	1	0.298	0	4	0	3.35
OAS1	1	0.33	0	4	0	3.02
STAT5A	1	0.298	0	4	0	3.35
ARMC2	1	0.33	0	4	0	3.02
TMEM102	1	0.298	0	4	0	3.35
SLC2A3	1	0.33	0	4	0	3.02
KIF7	1	0.298	0	4	0	3.35
AGPAT4	1	0.33	0	4	0	3.02
MICAL1	1	0.298	0	4	0	3.35
MS4A14	1	0.33	0	4	0	3.02
IL1R1	1	0.298	0	4	0	3.35
DISC1	1	0.298	0	4	0	3.35
MYO7A	1	0.33	0	4	0	3.02
VILL	1	0.33	0	4	0	3.02
FRMD8	1	0.298	0	4	0	3.35
CERCAM	1	0.33	0	4	0	3.02
SRBD1	1	0.298	0	4	0	3.35
SPIN3	1	0.298	0	4	0	3.35
MFSD12	1	0.298	0	4	0	3.35
ADAMTS12	1	0.33	0	4	0	3.02
PTK7	1	0.298	0	4	0	3.35
RASD1	1	0.33	0	4	0	3.02
PPP4R1L	1	0.33	0	4	0	3.02
RAB8A	1	0.298	0	4	0	3.35
EGR3	1	0.33	0	4	0	3.02
HLA-DMA	1	0.33	0	4	0	3.02
PSD4	1	0.298	0	4	0	3.35
PRRX2	1	0.298	0	4	0	3.35
CLIP3	1	0.33	0	4	0	3.02
MMP19	1	0.298	0	4	0	3.35
HSPG2	1	0.33	0	4	0	3.02
ID2	1	0.298	0	4	0	3.35
ZNF467	1	0.33	0	4	0	3.02
MFSD1	1	0.298	0	4	0	3.35
GALNT7	1	0.298	0	4	0	3.35
INO80B	1	0.33	0	4	0	3.02
TGDS	1	0.298	0	4	0	3.35
PML	1	0.33	0	4	0	3.02
EGR1	1	0.298	0	4	0	3.35
ITGB5	1	0.33	0	4	0	3.02
FSTL3	1	0.298	0	4	0	3.35
GPR153	1	0.33	0	4	0	3.02
CASKIN2	1	0.33	0	4	0	3.02
TNNT2	1	0.33	0	4	0	3.02
APOC1	1	0.33	0	4	0	3.02
RCC1	1	0.298	0	4	0	3.35
TFPI	1	0.33	0	4	0	3.02
GGT5	1	0.33	0	4	0	3.02
AMOTL1	1	0.298	0	4	0	3.35
ANG	1	0.33	0	4	0	3.02
TVP23C	1	0.33	0	4	0	3.02
NPY1R	1	0.33	0	4	0	3.02
ABHD2	1	0.33	0	4	0	3.02
EFNA5	1	0.33	0	4	0	3.02
HOTAIR	1	0.298	0	4	0	3.35
ATL1	1	0.33	0	4	0	3.02
ZFP36L1	1	0.298	0	4	0	3.35
FPGT	1	0.33	0	4	0	3.02
TSHZ1	1	0.298	0	4	0	3.35
DOCK11	1	0.33	0	4	0	3.02
GALNT4	1	0.298	0	4	0	3.35
DGAT2	1	0.298	0	4	0	3.35
ZNF829	1	0.33	0	4	0	3.02
DDI2	1	0.298	0	4	0	3.35
ZNF800	1	0.33	0	4	0	3.02
CHEK2	1	0.298	0	4	0	3.35
MAN2B2	1	0.298	0	4	0	3.35
PCDHGA2	1	0.33	0	4	0	3.02
COL13A1	1	0.298	0	4	0	3.35
B4GALNT3	1	0.298	0	4	0	3.35
CBL	1	0.298	0	4	0	3.35
EVC	1	0.33	0	4	0	3.02
NEAT1	1	0.298	0	4	0	3.35
TMC8	1	0.33	0	4	0	3.02
CFI	1	0.33	0	4	0	3.02
VDR	1	0.298	0	4	0	3.35
PSAP	1	0.33	0	4	0	3.02
ARSD	1	0.298	0	4	0	3.35
FZD8	1	0.33	0	4	0	3.02
TSTD1	1	0.33	0	4	0	3.02
RBM43	1	0.33	0	4	0	3.02
SQLE	1	0.33	0	4	0	3.02
BAAT	1	0.33	0	4	0	3.02
ZNF135	1	0.33	0	4	0	3.02
KIFC2	1	0.33	0	4	0	3.02
SRGAP2C	1	0.33	0	4	0	3.02
DAP	1	0.33	0	4	0	3.02
CTSD	1	0.33	0	4	0	3.02
FBLN5	1	0.33	0	4	0	3.02
SLC37A2	1	0.33	0	4	0	3.02
GAL3ST4	1	0.33	0	4	0	3.02
HLA-DRB5	1	0.33	0	4	0	3.02
GNA14	1	0.33	0	4	0	3.02
OCLN	1	0.33	0	4	0	3.02
SLC2A10	1	0.33	0	4	0	3.02
SCARA5	1	0.33	0	4	0	3.02
TF	1	0.33	0	4	0	3.02
EBF1	1	0.33	0	4	0	3.02
HSD11B1	1	0.33	0	4	0	3.02
DUSP6	1	0.33	0	4	0	3.02
ZDHHC20	1	0.33	0	4	0	3.02
NAB2	1	0.33	0	4	0	3.02
ANXA1	1	0.33	0	4	0	3.02
EFCAB13	1	0.33	0	4	0	3.02
MXRA8	1	0.33	0	4	0	3.02
NPC1	1	0.33	0	4	0	3.02
CBX4	1	0.33	0	4	0	3.02
FCHSD1	1	0.33	0	4	0	3.02
TLNRD1	1	0.33	0	4	0	3.02
LTBP2	1	0.33	0	4	0	3.02
MDFI	1	0.33	0	4	0	3.02
TMEM135	1	0.33	0	4	0	3.02
CGNL1	1	0.33	0	4	0	3.02
CTSW	1	0.33	0	4	0	3.02
WDFY4	1	0.33	0	4	0	3.02
CD37	1	0.33	0	4	0	3.02
FGL2	1	0.33	0	4	0	3.02
STX1A	1	0.33	0	4	0	3.02
ARHGAP45	1	0.33	0	4	0	3.02
PEG3	1	0.33	0	4	0	3.02
TENM4	1	0.33	0	4	0	3.02
ZNF83	1	0.33	0	4	0	3.02
LPCAT1	1	0.33	0	4	0	3.02
TLR1	1	0.33	0	4	0	3.02
INHBB	1	0.33	0	4	0	3.02
TMOD2	1	0.33	0	4	0	3.02
PCED1A	1	0.33	0	4	0	3.02
PROS1	1	0.33	0	4	0	3.02
CFB	1	0.33	0	4	0	3.02
SERPING1	1	0.33	0	4	0	3.02
SYNE3	1	0.33	0	4	0	3.02
DAB2	1	0.33	0	4	0	3.02
DENND6B	1	0.33	0	4	0	3.02
FPR1	1	0.33	0	4	0	3.02
AMPD3	1	0.33	0	4	0	3.02
EDEM2	1	0.33	0	4	0	3.02
SYN1	1	0.33	0	4	0	3.02
C1S	1	0.33	0	4	0	3.02
PTK2B	1	0.33	0	4	0	3.02
RASA2	1	0.33	0	4	0	3.02
MYBPH	1	0.33	0	4	0	3.02
LTK	1	0.33	0	4	0	3.02
ARHGAP36	1	0.33	0	4	0	3.02
GNS	1	0.33	0	4	0	3.02
SEL1L3	1	0.33	0	4	0	3.02
CLIC4	1	0.33	0	4	0	3.02
IL18BP	1	0.33	0	4	0	3.02
VEGFD	1	0.33	0	4	0	3.02
TTC39B	1	0.33	0	4	0	3.02
ADAM8	1	0.33	0	4	0	3.02
LCA5	1	0.33	0	4	0	3.02
LAMB1	1	0.33	0	4	0	3.02
NAALAD2	1	0.33	0	4	0	3.02
FABP4	1	0.33	0	4	0	3.02
KCTD12	1	0.33	0	4	0	3.02
PXDC1	1	0.33	0	4	0	3.02
CACNG8	1	0.33	0	4	0	3.02
MYO9B	1	0.33	0	4	0	3.02
FRMD4B	1	0.33	0	4	0	3.02
PARP10	1	0.33	0	4	0	3.02
CXCL16	1	0.33	0	4	0	3.02
KL	1	0.33	0	4	0	3.02
SLC2A13	1	0.33	0	4	0	3.02
LENG9	1	0.33	0	4	0	3.02
LINC00174	1	0.33	0	4	0	3.02
C5AR1	1	0.33	0	4	0	3.02
OAS2	1	0.33	0	4	0	3.02
CIITA	1	0.33	0	4	0	3.02
UGCG	1	0.33	0	4	0	3.02
ZNF503	1	0.33	0	4	0	3.02
C1QTNF1	1	0.33	0	4	0	3.02
GIMAP2	1	0.33	0	4	0	3.02
TMEM132C	1	0.33	0	4	0	3.02
RRAD	1	0.33	0	4	0	3.02
SAT1	1	0.33	0	4	0	3.02
ZNF563	1	0.33	0	4	0	3.02
UBXN7	1	0.33	0	4	0	3.02
NTRK2	1	0.33	0	4	0	3.02
HOXD3	1	0.33	0	4	0	3.02
NPTXR	1	0.33	0	4	0	3.02
TCEAL9	1	0.33	0	4	0	3.02
PGAP1	1	0.33	0	4	0	3.02
CEBPA	2	0.331	0.0017	4	0	3.02
TGFB3	2	0.263	1e-05	4	0	3.81
CXCR4	2	0.338	0.0012	4	0	2.96
FOXP1	2	0.37	0.0028	4	0	2.7
IRAK2	2	0.338	0.0012	4	0	2.96
UNC93B1	2	0.37	0.0028	4	0	2.7
S100B	2	0.263	1e-05	4	0	3.81
TLR2	2	0.338	0.0012	4	0	2.96
PREX2	2	0.337	0.00177	4	0	2.96
LAPTM5	2	0.337	0.00198	4	0	2.96
LMNB1	2	0.331	0.0017	4	0	3.02
COL1A2	2	0.262	7.9e-06	4	0	3.82
ZEB2	2	0.337	0.00177	4	0	2.96
ITGA2	2	0.337	0.00198	4	0	2.96
SLC25A1	2	0.37	0.0028	4	0	2.7
LRRC4	2	0.399	0.00337	4	0	2.5
WNT4	2	0.308	0.000691	4	0	3.25
NCS1	2	0.285	0.00229	4	0	3.5
HACD2	2	0.37	0.0028	4	0	2.7
TNFAIP3	2	0.263	1e-05	4	0	3.81
SCN9A	2	0.337	0.00198	4	0	2.96
CYP1B1	2	0.304	0.00178	4	0	3.28
ALDH2	2	0.37	0.0028	4	0	2.7
NID1	2	0.309	0.000943	4	0	3.23
ARPC5	2	0.284	0.000631	4	0	3.51
GNB4	2	0.308	0.000691	4	0	3.25
ARHGEF28	2	0.337	0.00177	4	0	2.96
NGFR	2	0.337	0.00148	4	0	2.96
TGFB1	2	0.267	0.000358	4	0	3.74
PXDN	2	0.289	0.000873	4	0	3.45
ITGB2	2	0.338	0.0012	4	0	2.96
CHSY1	2	0.331	0.0017	4	0	3.02
PTBP1	2	0.331	0.0017	4	0	3.02
BMP1	2	0.343	0.00126	4	0	2.91
OLFML2A	2	0.338	0.0012	4	0	2.96
NR4A2	2	0.337	0.00148	4	0	2.96
CCDC14	2	0.264	0.000169	4	0	3.78
MMP14	2	0.337	0.00148	4	0	2.96
NMI	2	0.266	0.000342	4	0	3.75
ADCY7	2	0.337	0.00177	4	0	2.96
EDEM1	2	0.337	0.00198	4	0	2.96
MTHFD2	2	0.288	0.000676	4	0	3.47
ANXA2	2	0.284	0.000631	4	0	3.51
ZNF626	2	0.304	0.00123	4	0	3.28
CAPZA1	2	0.285	0.00265	4	0	3.5
ECE1	2	0.399	0.00337	4	0	2.5
IFI44	2	0.287	0.00139	4	0	3.48
MOV10	2	0.331	0.0017	4	0	3.02
SEC24D	2	0.399	0.00337	4	0	2.5
IFI44L	2	0.307	0.00155	4	0	3.26
LRP1	2	0.37	0.0028	4	0	2.7
SESN2	2	0.337	0.00148	4	0	2.96
KLF6	2	0.304	0.00178	4	0	3.28
ITGB4	2	0.37	0.0028	4	0	2.7
EFHD2	2	0.305	0.00125	4	0	3.28
AHR	2	0.309	0.000989	4	0	3.23
PDGFRA	2	0.265	0.000554	4	0	3.76
SESN3	2	0.337	0.00148	4	0	2.96
COL6A2	2	0.308	0.000691	4	0	3.25
SPP1	2	0.338	0.0012	4	0	2.96
MAN1C1	2	0.262	0.000437	4	0	3.81
TGIF2	2	0.262	9.02e-06	4	0	3.81
THBS2	2	0.265	0.000224	4	0	3.77
SLPI	2	0.338	0.0012	4	0	2.96
DSEL	2	0.304	0.00123	4	0	3.28
GNAI3	2	0.331	0.0017	4	0	3.02
PLXNA3	2	0.337	0.00198	4	0	2.96
SERP1	2	0.331	0.0017	4	0	3.02
ICAM1	2	0.338	0.0012	4	0	2.96
HRH1	2	0.304	0.00123	4	0	3.28
TP63	2	0.304	0.00178	4	0	3.28
ATP13A3	2	0.263	0.000366	4	0	3.8
RFTN2	2	0.337	0.00177	4	0	2.96
ANPEP	2	0.331	0.0017	4	0	3.02
CCDC39	2	0.305	0.00125	4	0	3.28
SLC43A3	2	0.304	0.00178	4	0	3.28
CREB3L2	2	0.331	0.0017	4	0	3.02
ALDOC	2	0.337	0.00148	4	0	2.96
PCDH7	2	0.285	0.00229	4	0	3.5
TSKU	2	0.304	0.00178	4	0	3.28
SFRP1	2	0.338	0.0012	4	0	2.96
FUT4	2	0.261	0.000355	4	0	3.83
LIMD2	2	0.307	0.00155	4	0	3.26
MVK	2	0.304	0.00123	4	0	3.28
MAFF	2	0.337	0.00198	4	0	2.96
SNAI2	2	0.331	0.0017	4	0	3.02
SH3PXD2B	2	0.37	0.0028	4	0	2.7
MICAL2	2	0.307	0.00155	4	0	3.26
ITGB3	2	0.304	0.00123	4	0	3.28
CD164	2	0.399	0.00337	4	0	2.5
LZTFL1	2	0.37	0.0028	4	0	2.7
TIAM1	2	0.341	0.000999	4	0	2.93
TLL1	2	0.338	0.0012	4	0	2.96
RAB5C	2	0.284	0.000631	4	0	3.51
CYTIP	2	0.338	0.0012	4	0	2.96
TRIM2	2	0.37	0.0028	4	0	2.7
PDGFC	2	0.309	0.000943	4	0	3.23
CYBRD1	2	0.307	0.00155	4	0	3.26
CCL2	2	0.331	0.0017	4	0	3.02
RRBP1	2	0.37	0.0028	4	0	2.7
CPM	2	0.307	0.00155	4	0	3.26
PGM2	2	0.331	0.0017	4	0	3.02
LFNG	2	0.338	0.0012	4	0	2.96
RNF213	2	0.37	0.0028	4	0	2.7
PLAUR	2	0.338	0.0012	4	0	2.96
PDCD4	2	0.37	0.0028	4	0	2.7
NFKBIZ	2	0.399	0.00337	4	0	2.5
FSTL1	2	0.309	0.000989	4	0	3.23
UST	2	0.37	0.0028	4	0	2.7
PHLDB2	2	0.288	0.000676	4	0	3.47
MMD	2	0.37	0.0028	4	0	2.7
G6PD	2	0.37	0.0028	4	0	2.7
CNN3	2	0.331	0.0017	4	0	3.02
RAB34	2	0.331	0.0017	4	0	3.02
MAP3K8	2	0.399	0.00337	4	0	2.5
B3GNT2	2	0.331	0.0017	4	0	3.02
P3H3	2	0.37	0.0028	4	0	2.7
PPP2R1B	2	0.331	0.0017	4	0	3.02
ATP8B2	2	0.399	0.00337	4	0	2.5
CCDC88C	2	0.37	0.0028	4	0	2.7
DTX1	2	0.37	0.0028	4	0	2.7
MCAM	2	0.331	0.0017	4	0	3.02
AKAP12	2	0.37	0.0028	4	0	2.7
DHRS1	2	0.331	0.0017	4	0	3.02
CCL14	2	0.37	0.0028	4	0	2.7
KANK2	2	0.331	0.0017	4	0	3.02
ARL5B	2	0.399	0.00337	4	0	2.5
HSP90B1	2	0.37	0.0028	4	0	2.7
PTGES	2	0.399	0.00337	4	0	2.5
PLSCR4	2	0.399	0.00337	4	0	2.5
LOXL1	2	0.399	0.00337	4	0	2.5
MFSD10	2	0.331	0.0017	4	0	3.02
PTPRJ	2	0.399	0.00337	4	0	2.5
SLC16A6	2	0.399	0.00337	4	0	2.5
IFIT2	2	0.331	0.0017	4	0	3.02
CSGALNACT1	2	0.399	0.00337	4	0	2.5
NAB1	2	0.37	0.0028	4	0	2.7
PLPP3	2	0.399	0.00337	4	0	2.5
FADS1	2	0.37	0.0028	4	0	2.7
PLEKHH2	2	0.37	0.0028	4	0	2.7
ITGA3	2	0.331	0.0017	4	0	3.02
NT5E	2	0.331	0.0017	4	0	3.02
IFI16	2	0.399	0.00337	4	0	2.5
SRGAP1	2	0.37	0.0028	4	0	2.7
COL8A2	2	0.399	0.00337	4	0	2.5
CTHRC1	2	0.399	0.00337	4	0	2.5
AHNAK2	2	0.331	0.0017	4	0	3.02
IGFBP4	2	0.399	0.00337	4	0	2.5
HSD3B7	2	0.37	0.0028	4	0	2.7
TFAP4	2	0.399	0.00337	4	0	2.5
KIAA1522	2	0.37	0.0028	4	0	2.7
HTRA3	2	0.399	0.00337	4	0	2.5
COL12A1	2	0.331	0.0017	4	0	3.02
NBL1	2	0.331	0.0017	4	0	3.02
PLXNB2	2	0.331	0.0017	4	0	3.02
RECK	2	0.399	0.00337	4	0	2.5
ZNF568	2	0.37	0.0028	4	0	2.7
RIN1	2	0.331	0.0017	4	0	3.02
SDF2L1	2	0.399	0.00337	4	0	2.5
DACT1	2	0.399	0.00337	4	0	2.5
VASN	2	0.399	0.00337	4	0	2.5
F3	2	0.399	0.00337	4	0	2.5
PLEKHG4	2	0.399	0.00337	4	0	2.5
ID4	2	0.399	0.00337	4	0	2.5
SNAI1	2	0.399	0.00337	4	0	2.5
ZNF678	2	0.399	0.00337	4	0	2.5
CDH11	2	0.399	0.00337	4	0	2.5
ASPN	2	0.399	0.00337	4	0	2.5
PLEKHA4	2	0.399	0.00337	4	0	2.5
CMTM3	2	0.399	0.00337	4	0	2.5
PLEKHA7	2	0.399	0.00337	4	0	2.5
RFX2	2	0.399	0.00337	4	0	2.5
SH3PXD2A	2	0.399	0.00337	4	0	2.5
TRIB3	2	0.399	0.00337	4	0	2.5
CDON	2	0.399	0.00337	4	0	2.5
HMGB3	2	0.399	0.00337	4	0	2.5
OTUD1	2	0.399	0.00337	4	0	2.5
COL4A2	3	0.264	2.69e-05	4	0	3.78
RUNX2	3	0.406	0.00637	4	0	2.46
PNP	3	0.336	0.00359	4	0	2.97
SPARC	3	0.264	2.69e-05	4	0	3.78
PTMA	3	0.29	0.00375	4	0	3.44
MSN	3	0.311	0.0029	4	0	3.22
TP53INP1	3	0.407	0.00712	4	0	2.46
IMPDH1	3	0.292	0.0018	4	0	3.42
SMIM14	3	0.377	0.00491	4	0	2.65
BBC3	3	0.264	2.69e-05	4	0	3.78
TLR4	3	0.379	0.00539	4	0	2.64
WASF2	3	0.34	0.00465	4	0	2.94
PTEN	3	0.264	2.69e-05	4	0	3.78
RASSF5	3	0.444	0.00787	4	0	2.25
NOTCH2	3	0.298	0.00267	4	0	3.36
TMTC3	3	0.264	2.69e-05	4	0	3.78
PLAG1	3	0.264	2.69e-05	4	0	3.78
LRP10	3	0.414	0.00557	4	0	2.41
RCC2	3	0.34	0.00307	4	0	2.93
BTG2	3	0.264	2.69e-05	4	0	3.78
F11R	3	0.444	0.00787	4	0	2.25
ROBO1	3	0.272	0.00131	4	0	3.68
COL5A2	3	0.264	2.69e-05	4	0	3.78
PDGFRB	3	0.264	2.69e-05	4	0	3.78
IGF1	3	0.294	0.00173	4	0	3.39
TRAM2	3	0.264	2.69e-05	4	0	3.78
REL	3	0.264	2.69e-05	4	0	3.78
LOXL4	3	0.414	0.00557	4	0	2.41
ANGPTL4	3	0.343	0.00357	4	0	2.92
GLDN	3	0.264	2.69e-05	4	0	3.78
GCH1	3	0.444	0.00787	4	0	2.25
CASP8	3	0.264	2.69e-05	4	0	3.78
ENPP2	3	0.264	2.69e-05	4	0	3.78
RBM47	3	0.444	0.00787	4	0	2.25
C21orf91	3	0.264	2.69e-05	4	0	3.78
CBX6	3	0.264	2.69e-05	4	0	3.78
ZNF286A	3	0.264	2.69e-05	4	0	3.78
MYC	3	0.347	0.00253	4	0	2.88
TNRC18	3	0.264	2.69e-05	4	0	3.78
BMT2	3	0.264	2.69e-05	4	0	3.78
PIM1	3	0.444	0.00787	4	0	2.25
HMOX1	3	0.444	0.00787	4	0	2.25
FNDC3B	3	0.444	0.00787	4	0	2.25
COL3A1	4	0.35	0.00355	4	0	2.86
SOX4	4	0.351	0.00646	4	0	2.85
COL4A1	4	0.314	0.00265	4	0	3.18
FSCN1	4	0.269	0.000672	4	0	3.71
COL1A1	4	0.317	0.00331	4	0	3.15
CD276	4	0.35	0.00355	4	0	2.86
EGFR	4	0.385	0.00787	4	0	2.59
CDKN1A	4	0.416	0.00922	4	0	2.4
ADAM12	4	0.294	0.00249	4	0	3.4
C1QTNF6	4	0.269	0.000542	4	0	3.71
DUSP2	4	0.314	0.00265	4	0	3.18
KLF4	4	0.417	0.00731	4	0	2.39
FJX1	4	0.269	0.000542	4	0	3.71
RNF138	4	0.294	0.00249	4	0	3.4
INSIG1	4	0.35	0.00355	4	0	2.86
TET3	4	0.269	0.000542	4	0	3.71
CRYBG1	4	0.314	0.00265	4	0	3.18
CAND1	4	0.294	0.00249	4	0	3.4
LOX	4	0.35	0.00355	4	0	2.86
DSC2	4	0.35	0.00355	4	0	2.86
P3H1	4	0.35	0.00355	4	0	2.86
MDM2	4	0.35	0.00355	4	0	2.86
WWTR1	4	0.35	0.00355	4	0	2.86
MMP2	5	0.356	0.00584	4	0	2.8
FBN1	5	0.299	0.00377	4	0	3.34
SERPINH1	5	0.32	0.00455	4	0	3.12
ID3	5	0.319	0.0044	4	0	3.13
EMP1	5	0.422	0.00953	4	0	2.37
CCND2	6	0.43	0.0133	4	0	2.32
FOS	7	0.371	0.0134	4	0	2.69
hsa-miR-6885-3p	36	0.343	0.0391	3	0	2.91
hsa-miR-338-3p	37	0.344	0.0358	3	0	2.91
hsa-miR-133a-3p	38	0.344	0.0343	3	0	2.91
hsa-miR-146a-5p	49	0.347	0.0482	3	0	2.88
hsa-miR-29c-3p	59	0.349	0.0316	3	0	2.86
hsa-miR-29a-3p	64	0.35	0.0397	3	0	2.85
hsa-miR-29b-3p	68	0.352	0.0459	3	0	2.84
hsa-miR-1-3p	190	0.387	0.253	3	0	2.58
hsa-miR-124-3p	298	0.425	0.425	3	0	2.35
hsa-miR-335-5p	449	0.493	0.646	3	0	2.03

## Sheet: 9. CLTI-vsIC miRNA-Target table
miRNA-target miRTarBase
FOS	CCND2	EMP1	FBN1	ID3	MMP2	SERPINH1	ADAM12	C1QTNF6	CAND1	CD276	CDKN1A	COL1A1	COL3A1	COL4A1	CRYBG1	DSC2	DUSP2	EGFR	FJX1	FSCN1	INSIG1	KLF4	LOX	MDM2	P3H1	RNF138	SOX4	TET3	WWTR1	ANGPTL4	BBC3	BMT2	BTG2	C21orf91	CASP8	CBX6	COL4A2	COL5A2	ENPP2	F11R	FNDC3B	GCH1	GLDN	HMOX1	IGF1	IMPDH1	LOXL4	LRP10	MSN
hsa-miR-338-3p	hsa-miR-29a-3p	hsa-miR-29a-3p	hsa-miR-133a-3p	hsa-miR-338-3p	hsa-miR-338-3p	hsa-miR-29b-3p	hsa-miR-29b-3p	hsa-miR-29a-3p	hsa-miR-1-3p	hsa-miR-29a-3p	hsa-miR-146a-5p	hsa-miR-29c-3p	hsa-miR-29c-3p	hsa-miR-29a-3p	hsa-miR-29a-3p	hsa-miR-29a-3p	hsa-miR-29b-3p	hsa-miR-133a-3p	hsa-miR-338-3p	hsa-miR-133a-3p	hsa-miR-29a-3p	hsa-miR-29a-3p	hsa-miR-29a-3p	hsa-miR-29a-3p	hsa-miR-29a-3p	hsa-miR-29a-3p	hsa-miR-6885-3p	hsa-miR-29a-3p	hsa-miR-29a-3p	hsa-miR-29b-3p	hsa-miR-29b-3p	hsa-miR-29c-3p	hsa-miR-29a-3p	hsa-miR-29a-3p	hsa-miR-29a-3p	hsa-miR-29a-3p	hsa-miR-29a-3p	hsa-miR-29a-3p	hsa-miR-29a-3p	hsa-miR-124-3p	hsa-miR-1-3p	hsa-miR-1-3p	hsa-miR-29a-3p	hsa-miR-1-3p	hsa-miR-1-3p	hsa-miR-29a-3p	hsa-miR-29b-3p	hsa-miR-29b-3p	hsa-miR-133a-3p
hsa-miR-6885-3p	hsa-miR-29c-3p	hsa-miR-29c-3p	hsa-miR-29c-3p	hsa-miR-29c-3p	hsa-miR-29b-3p	hsa-miR-29a-3p	hsa-miR-29c-3p	hsa-miR-338-3p	hsa-miR-29a-3p	hsa-miR-29c-3p	hsa-miR-133a-3p	hsa-miR-29b-3p	hsa-miR-29b-3p	hsa-miR-29c-3p	hsa-miR-29c-3p	hsa-miR-29c-3p	hsa-miR-29a-3p	hsa-miR-146a-5p	hsa-miR-29a-3p	hsa-miR-29a-3p	hsa-miR-29c-3p	hsa-miR-335-5p	hsa-miR-29c-3p	hsa-miR-29c-3p	hsa-miR-29c-3p	hsa-miR-29c-3p	hsa-miR-335-5p	hsa-miR-338-3p	hsa-miR-29c-3p	hsa-miR-1-3p	hsa-miR-29a-3p	hsa-miR-29a-3p	hsa-miR-29c-3p	hsa-miR-29c-3p	hsa-miR-29c-3p	hsa-miR-29c-3p	hsa-miR-29b-3p	hsa-miR-29c-3p	hsa-miR-29c-3p	hsa-miR-1-3p	hsa-miR-124-3p	hsa-miR-124-3p	hsa-miR-29c-3p	hsa-miR-124-3p	hsa-miR-133a-3p	hsa-miR-29b-3p	hsa-miR-124-3p	hsa-miR-124-3p	hsa-miR-338-3p
hsa-miR-29b-3p	hsa-miR-29b-3p	hsa-miR-29b-3p	hsa-miR-29a-3p	hsa-miR-29a-3p	hsa-miR-29c-3p	hsa-miR-29c-3p	hsa-miR-29a-3p	hsa-miR-29c-3p	hsa-miR-29c-3p	hsa-miR-29b-3p	hsa-miR-335-5p	hsa-miR-133a-3p	hsa-miR-29a-3p	hsa-miR-29b-3p	hsa-miR-29b-3p	hsa-miR-29b-3p	hsa-miR-29c-3p	hsa-miR-1-3p	hsa-miR-29c-3p	hsa-miR-29c-3p	hsa-miR-29b-3p	hsa-miR-29c-3p	hsa-miR-29b-3p	hsa-miR-29b-3p	hsa-miR-29b-3p	hsa-miR-29b-3p	hsa-miR-338-3p	hsa-miR-29c-3p	hsa-miR-29b-3p	hsa-miR-124-3p	hsa-miR-29c-3p	hsa-miR-29b-3p	hsa-miR-29b-3p	hsa-miR-29b-3p	hsa-miR-29b-3p	hsa-miR-29b-3p	hsa-miR-29c-3p	hsa-miR-29b-3p	hsa-miR-29b-3p	hsa-miR-335-5p	hsa-miR-335-5p	hsa-miR-335-5p	hsa-miR-29b-3p	hsa-miR-335-5p	hsa-miR-29a-3p	hsa-miR-1-3p	hsa-miR-335-5p	hsa-miR-335-5p	hsa-miR-124-3p
hsa-miR-29a-3p	hsa-miR-146a-5p	hsa-miR-124-3p	hsa-miR-29b-3p	hsa-miR-29b-3p	hsa-miR-29a-3p	hsa-miR-133a-3p	hsa-miR-1-3p	hsa-miR-29b-3p	hsa-miR-29b-3p	hsa-miR-335-5p	hsa-miR-124-3p	hsa-miR-124-3p	hsa-miR-335-5p	hsa-miR-124-3p	hsa-miR-124-3p	hsa-miR-335-5p	hsa-miR-124-3p	hsa-miR-335-5p	hsa-miR-29b-3p	hsa-miR-29b-3p	hsa-miR-335-5p	hsa-miR-124-3p	hsa-miR-335-5p	hsa-miR-335-5p	hsa-miR-335-5p	hsa-miR-1-3p	hsa-miR-133a-3p	hsa-miR-29b-3p	hsa-miR-335-5p
hsa-miR-29c-3p	hsa-miR-124-3p	hsa-miR-335-5p	hsa-miR-1-3p	hsa-miR-124-3p	hsa-miR-335-5p	hsa-miR-124-3p
hsa-miR-146a-5p	hsa-miR-335-5p
hsa-miR-335-5p
[truncated: 875 more columns]

[truncated: 4 more sheets: 10. ICvsHA UP Enrich. Results, 11. CLTIvsIC DOWN Enrich. Resul, 12.CLTIvsHA DOWN Enrich. Resul , 13. ICvsHA DOWN Enrich. Result]
